# Supplementary material for: 1,1′-Dibenzyl-5,5′′-dichloro-1,1′′,2,2′′-tetra­hydro­dispiro­[indole-3,7′-[6,9]diaza­tricyclo­[7.3.0.02,6]dodecane-8′,3′′-indole]-2,2′′-dione
Source: Acta Crystallogr Sect E Struct Rep Online. 2012 May 5;68(Pt 6):o1664. doi: 10.1107/S1600536812019678 (PMC3379261; doi:10.1107/S1600536812019678)
Supplement: Supplementary file 1 [file e-68-o1664-sup1.cif]

##############################################################################
#                                                                            #
# This CIF contains the data in a paper accepted for publication in          #
# Acta Crystallographica Section E. It conforms to the requirements of       #
# Notes for Authors for Acta Crystallographica Section E, and has been       #
# peer reviewed under the auspices of the IUCr Commission on Journals.       #
#                                                                            #
# Full details of the Crystallographic Information File format               #
# are given in the paper "The Crystallographic Information File (CIF):       #
# a New Standard Archive File for Crystallography" by S. R. Hall, F. H.      #
# Allen and I. D. Brown [Acta Cryst. (1991), A47, 655-685].                  #
#                                                                            #
# The current version of the core CIF dictionary is obtainable from          #
# ftp://ftp.iucr.org/pub/cif_core.dic.                                       #
#                                                                            #
# Software is freely available for graphical display of the structure(s)     #
# in this CIF. For information consult the CIF software page                 #
# http://www.iucr.org/resources/cif/software.                                #
#                                                                            #
# This file may be used for bona fide research purposes within the           #
# scientific community so long as proper attribution is given to the journal # 
# article from which it was obtained.                                        #
#                                                                            #
##############################################################################
data_global
_audit_creation_method     SHELXL-97
_journal_date_recd_electronic     2012-04-30
_journal_date_accepted     2012-05-02
_journal_name_full     'Acta Crystallographica, Section E'
_journal_year     2012
_journal_volume     68
_journal_issue      6
_journal_page_first     o1664
_journal_page_last     o1664
_journal_paper_category     QO
_journal_paper_doi     10.1107/S1600536812019678
_journal_coeditor_code     BT5908
_publ_contact_author
;
     Dr. Seik Weng Ng
     Department of Chemistry
     University of Malaya
     50603 Kuala Lumpur
     Malaysia
;
_publ_contact_author_email     seikweng@um.edu.my
_publ_contact_author_fax     '03 7967 4193'
_publ_contact_author_phone     '03 7967 6778'
_publ_section_title
;\
1,1'-Dibenzyl-5,5''-dichloro-1,1'',2,2''-tetrahydrodispiro[indole-3,7'-[6,9]\
diazatricyclo[7.3.0.0^2,6^]dodecane-8',3''-indole]-2,2''-dione
;
loop_
    _publ_author_name
    _publ_author_address
    'Al Mamari, Khalil'
;
Laboratoire de Chimie Organique H\'et\'erocyclique
P\^ole de Comp\'etences Pharmacochimie
Universit\'e Mohammed V-Agdal
BP 1014 Avenue Ibn Batout
Rabat
Morocco
;
    'Ennajih, Hamid'
;
Laboratoire de Chimie Organique H\'et\'erocyclique
P\^ole de Comp\'etences Pharmacochimie
Universit\'e Mohammed V-Agdal
BP 1014 Avenue Ibn Batout
Rabat
Morocco
;
    'Bouhfid, Rachid'
;
Institute of Nanomaterials and Nanotechnology MAScIR
Avenue de l'Arm\'ee Royale
Rabat
Morocco
;
    'Essassi, El Mokhtar'
;
Laboratoire de Chimie Organique H\'et\'erocyclique
P\^ole de Comp\'etences Pharmacochimie
Universit\'e Mohammed V-Agdal
BP 1014 Avenue Ibn Batout
Rabat
Morocco
;
    'Ng, Seik Weng'
;
     Department of Chemistry
     University of Malaya
     50603 Kuala Lumpur
     Malaysia
     and
     Chemistry Department
     King Abdulaziz University
     PO Box 80203 Jeddah
     Saudi Arabia
;
data_I
_audit_creation_method     SHELXL-97
_chemical_name_systematic
;
1,1'-Dibenzyl-5,5''-dichloro-1,1'',2,2''-tetrahydrodispiro[indole-3,7'-
[6,9]diazatricyclo[7.3.0.0^2,6^]dodecane-8',3''-indole]-2,2''-dione
;
_chemical_name_common     ?
_chemical_formula_moiety     'C38 H34 Cl2 N4 O2'
_chemical_formula_sum     'C38 H34 Cl2 N4 O2'
_chemical_formula_iupac     'C38 H34 Cl2 N4 O2'
_chemical_formula_weight     649.59
_chemical_melting_point     ?
_symmetry_cell_setting     monoclinic
_symmetry_space_group_name_H-M     'P 21/n'
_symmetry_space_group_name_Hall     '-P 2yn'
loop_
    _symmetry_equiv_pos_as_xyz
    'x, y, z'
    'x+1/2, -y+1/2, z+1/2'
    '-x, -y, -z'
    '-x-1/2, y-1/2, -z-1/2'
_cell_length_a     12.0421(2)
_cell_length_b     16.9085(2)
_cell_length_c     15.9316(2)
_cell_angle_alpha     90.00
_cell_angle_beta     101.2430(10)
_cell_angle_gamma     90.00
_cell_volume     3181.64(8)
_cell_formula_units_Z     4
_cell_measurement_reflns_used     9923
_cell_measurement_theta_min     2.29
_cell_measurement_theta_max     30.45
_cell_measurement_temperature     100(2)
_exptl_crystal_description     prism
_exptl_crystal_colour     colorless
_exptl_crystal_size_max     0.45
_exptl_crystal_size_mid     0.35
_exptl_crystal_size_min     0.25
_exptl_crystal_density_diffrn     1.356
_exptl_crystal_density_meas     ?
_exptl_crystal_density_method     'not measured'
_exptl_crystal_F_000     1360
_exptl_absorpt_coefficient_mu     0.246
_exptl_absorpt_correction_type     multi-scan
_exptl_absorpt_process_details     '(SADABS; Sheldrick, 1996)'
_exptl_absorpt_correction_T_min     0.8973
_exptl_absorpt_correction_T_max     0.9410
_diffrn_ambient_temperature     100(2)
_diffrn_radiation_type     MoK\a
_diffrn_radiation_wavelength     0.71073
_diffrn_radiation_source     'fine-focus sealed tube'
_diffrn_radiation_monochromator     graphite
_diffrn_measurement_device_type     'Bruker APEX DUO'
_diffrn_measurement_method     '\w scans'
_diffrn_detector_area_resol_mean     ?
_diffrn_reflns_number     40369
_diffrn_reflns_av_R_equivalents     0.0356
_diffrn_reflns_av_sigmaI/netI     0.0289
_diffrn_reflns_theta_min     2.10
_diffrn_reflns_theta_max     27.50
_diffrn_reflns_theta_full     27.50
_diffrn_measured_fraction_theta_max     0.999
_diffrn_measured_fraction_theta_full     0.999
_diffrn_reflns_limit_h_min     -15
_diffrn_reflns_limit_h_max     15
_diffrn_reflns_limit_k_min     -21
_diffrn_reflns_limit_k_max     21
_diffrn_reflns_limit_l_min     -20
_diffrn_reflns_limit_l_max     19
_diffrn_standards_number     0
_diffrn_standards_interval_count     0
_diffrn_standards_interval_time     0
_diffrn_standards_decay_%     0
_reflns_number_total     7297
_reflns_number_gt     5623
_reflns_threshold_expression     I>2\s(I)
_refine_ls_structure_factor_coef     Fsqd
_refine_ls_matrix_type     full
_refine_ls_R_factor_all     0.0559
_refine_ls_R_factor_gt     0.0377
_refine_ls_wR_factor_gt     0.0983
_refine_ls_wR_factor_ref     0.1118
_refine_ls_goodness_of_fit_ref     1.017
_refine_ls_restrained_S_all     1.017
_refine_ls_number_reflns     7297
_refine_ls_number_parameters     415
_refine_ls_number_restraints     0
_refine_ls_hydrogen_treatment     constr
_refine_ls_weighting_scheme     calc
_refine_ls_weighting_details
         'calc w=1/[\s^2^(Fo^2^)+(0.0576P)^2^+1.0320P] where P=(Fo^2^+2Fc^2^)/3'
_atom_sites_solution_hydrogens     geom
_atom_sites_solution_primary     direct
_atom_sites_solution_secondary     difmap
_refine_ls_shift/su_max     0.001
_refine_ls_shift/su_mean     0.001
_refine_diff_density_max     0.302
_refine_diff_density_min     -0.279
_refine_ls_extinction_method     none
_refine_ls_extinction_coef     ?
loop_
    _atom_type_symbol
    _atom_type_description
    _atom_type_scat_dispersion_real
    _atom_type_scat_dispersion_imag
    _atom_type_scat_source
    'C' 'C' 0.0033 0.0016
                         'International Tables Vol C Tables 4.2.6.8 and 6.1.1.4'
    'H' 'H' 0.0000 0.0000
                         'International Tables Vol C Tables 4.2.6.8 and 6.1.1.4'
    'N' 'N' 0.0061 0.0033
                         'International Tables Vol C Tables 4.2.6.8 and 6.1.1.4'
    'O' 'O' 0.0106 0.0060
                         'International Tables Vol C Tables 4.2.6.8 and 6.1.1.4'
    'Cl' 'Cl' 0.1484 0.1585
                         'International Tables Vol C Tables 4.2.6.8 and 6.1.1.4'
_computing_data_collection     'APEX2 (Bruker, 2010)'
_computing_cell_refinement     'SAINT (Bruker, 2010)'
_computing_data_reduction     'SAINT (Bruker, 2010)'
_computing_structure_solution     'SHELXS97 (Sheldrick, 2008)'
_computing_structure_refinement     'SHELXL97 (Sheldrick, 2008)'
_computing_molecular_graphics     'X-SEED (Barbour, 2001)'
_computing_publication_material     'publCIF (Westrip, 2010)'
loop_
    _atom_site_type_symbol
    _atom_site_label
    _atom_site_fract_x
    _atom_site_fract_y
    _atom_site_fract_z
    _atom_site_U_iso_or_equiv
    _atom_site_adp_type
    _atom_site_calc_flag
    _atom_site_refinement_flags
    _atom_site_occupancy
    _atom_site_symmetry_multiplicity
    _atom_site_disorder_assembly
    _atom_site_disorder_group
    Cl Cl1 0.59513(4) 0.03855(3) 0.77640(3) 0.04266(13) Uani d . 1 1 . .
    Cl Cl2 0.68660(5) 0.10130(3) 0.23189(3) 0.05335(15) Uani d . 1 1 . .
    O O1 0.50515(9) 0.31571(7) 0.39787(7) 0.0304(3) Uani d . 1 1 . .
    O O2 0.82495(9) 0.26197(7) 0.68111(7) 0.0329(3) Uani d . 1 1 . .
    N N1 0.58875(10) 0.33340(7) 0.59149(8) 0.0252(3) Uani d . 1 1 . .
    N N2 0.76342(9) 0.33047(7) 0.49994(8) 0.0233(3) Uani d . 1 1 . .
    N N3 0.45884(10) 0.19327(7) 0.44264(8) 0.0243(3) Uani d . 1 1 . .
    N N4 0.84106(10) 0.15216(8) 0.60053(9) 0.0268(3) Uani d . 1 1 . .
    C C1 0.88154(12) 0.33257(9) 0.48865(11) 0.0315(4) Uani d . 1 1 . .
    H H1A 0.8896 0.3063 0.4346 0.038 Uiso calc R 1 1 . .
    H H1B 0.9321 0.3061 0.5370 0.038 Uiso calc R 1 1 . .
    C C2 0.90898(14) 0.42078(10) 0.48624(13) 0.0377(4) Uani d . 1 1 . .
    H H2A 0.9204 0.4364 0.4286 0.045 Uiso calc R 1 1 . .
    H H2B 0.9784 0.4336 0.5286 0.045 Uiso calc R 1 1 . .
    C C3 0.80557(14) 0.46346(10) 0.50857(12) 0.0334(4) Uani d . 1 1 . .
    H H3A 0.8290 0.5093 0.5465 0.040 Uiso calc R 1 1 . .
    H H3B 0.7534 0.4818 0.4563 0.040 Uiso calc R 1 1 . .
    C C4 0.75076(13) 0.39951(9) 0.55441(10) 0.0269(3) Uani d . 1 1 . .
    H H4 0.7962 0.3912 0.6133 0.032 Uiso calc R 1 1 . .
    C C5 0.62744(13) 0.40790(9) 0.55802(10) 0.0277(3) Uani d . 1 1 . .
    H H5 0.5825 0.4187 0.4995 0.033 Uiso calc R 1 1 . .
    C C6 0.59610(15) 0.46726(10) 0.62153(12) 0.0377(4) Uani d . 1 1 . .
    H H6A 0.5902 0.5215 0.5975 0.045 Uiso calc R 1 1 . .
    H H6B 0.6524 0.4670 0.6759 0.045 Uiso calc R 1 1 . .
    C C7 0.48069(16) 0.43718(11) 0.63486(13) 0.0425(4) Uani d . 1 1 . .
    H H7A 0.4186 0.4667 0.5981 0.051 Uiso calc R 1 1 . .
    H H7B 0.4735 0.4438 0.6953 0.051 Uiso calc R 1 1 . .
    C C8 0.47599(13) 0.34928(11) 0.61034(12) 0.0362(4) Uani d . 1 1 . .
    H H8A 0.4618 0.3160 0.6583 0.043 Uiso calc R 1 1 . .
    H H8B 0.4159 0.3393 0.5595 0.043 Uiso calc R 1 1 . .
    C C9 0.59875(11) 0.26338(9) 0.54104(9) 0.0218(3) Uani d . 1 1 . .
    C C10 0.51773(11) 0.26352(9) 0.45118(10) 0.0241(3) Uani d . 1 1 . .
    C C11 0.48201(11) 0.14879(9) 0.51846(9) 0.0232(3) Uani d . 1 1 . .
    C C12 0.56183(11) 0.18830(8) 0.57987(9) 0.0219(3) Uani d . 1 1 . .
    C C13 0.59615(12) 0.15575(9) 0.66041(10) 0.0250(3) Uani d . 1 1 . .
    H H13 0.6488 0.1822 0.7034 0.030 Uiso calc R 1 1 . .
    C C14 0.55081(12) 0.08287(9) 0.67626(10) 0.0274(3) Uani d . 1 1 . .
    C C15 0.47180(12) 0.04407(9) 0.61598(11) 0.0291(3) Uani d . 1 1 . .
    H H15 0.4423 -0.0055 0.6294 0.035 Uiso calc R 1 1 . .
    C C16 0.43514(12) 0.07745(9) 0.53542(10) 0.0270(3) Uani d . 1 1 . .
    H H16 0.3797 0.0520 0.4935 0.032 Uiso calc R 1 1 . .
    C C17 0.38472(12) 0.16857(10) 0.36322(10) 0.0274(3) Uani d . 1 1 . .
    H H17A 0.4003 0.1125 0.3521 0.033 Uiso calc R 1 1 . .
    H H17B 0.4025 0.2004 0.3153 0.033 Uiso calc R 1 1 . .
    C C18 0.26018(12) 0.17775(9) 0.36525(9) 0.0259(3) Uani d . 1 1 . .
    C C19 0.21531(13) 0.25171(10) 0.37544(11) 0.0329(4) Uani d . 1 1 . .
    H H10 0.2633 0.2968 0.3830 0.039 Uiso calc R 1 1 . .
    C C20 0.10024(14) 0.26025(11) 0.37461(12) 0.0389(4) Uani d . 1 1 . .
    H H20 0.0698 0.3111 0.3816 0.047 Uiso calc R 1 1 . .
    C C21 0.03014(13) 0.19499(11) 0.36363(12) 0.0367(4) Uani d . 1 1 . .
    H H21 -0.0486 0.2010 0.3622 0.044 Uiso calc R 1 1 . .
    C C22 0.07415(14) 0.12167(11) 0.35480(12) 0.0389(4) Uani d . 1 1 . .
    H H22 0.0261 0.0766 0.3484 0.047 Uiso calc R 1 1 . .
    C C23 0.18904(13) 0.11265(10) 0.35505(11) 0.0347(4) Uani d . 1 1 . .
    H H23 0.2189 0.0616 0.3482 0.042 Uiso calc R 1 1 . .
    C C24 0.80131(11) 0.22633(9) 0.61420(10) 0.0245(3) Uani d . 1 1 . .
    C C25 0.72563(11) 0.25556(8) 0.52858(9) 0.0211(3) Uani d . 1 1 . .
    C C26 0.74035(11) 0.18827(8) 0.46868(10) 0.0223(3) Uani d . 1 1 . .
    C C27 0.70317(12) 0.18079(9) 0.38122(10) 0.0257(3) Uani d . 1 1 . .
    H H27 0.6598 0.2213 0.3489 0.031 Uiso calc R 1 1 . .
    C C28 0.73144(13) 0.11189(10) 0.34214(11) 0.0319(4) Uani d . 1 1 . .
    C C29 0.79370(14) 0.05184(10) 0.38830(12) 0.0359(4) Uani d . 1 1 . .
    H H29 0.8096 0.0049 0.3600 0.043 Uiso calc R 1 1 . .
    C C30 0.83303(13) 0.05987(10) 0.47591(12) 0.0333(4) Uani d . 1 1 . .
    H H30 0.8768 0.0194 0.5080 0.040 Uiso calc R 1 1 . .
    C C31 0.80643(11) 0.12861(9) 0.51490(10) 0.0253(3) Uani d . 1 1 . .
    C C32 0.91935(13) 0.11066(10) 0.66761(11) 0.0322(4) Uani d . 1 1 . .
    H H32A 0.9088 0.0530 0.6587 0.039 Uiso calc R 1 1 . .
    H H32B 0.9001 0.1237 0.7236 0.039 Uiso calc R 1 1 . .
    C C33 1.04316(12) 0.13072(9) 0.67074(10) 0.0261(3) Uani d . 1 1 . .
    C C34 1.11971(14) 0.12020(10) 0.74742(11) 0.0316(4) Uani d . 1 1 . .
    H H34 1.0943 0.1008 0.7964 0.038 Uiso calc R 1 1 . .
    C C35 1.23355(14) 0.13811(11) 0.75223(12) 0.0403(4) Uani d . 1 1 . .
    H H35 1.2858 0.1303 0.8045 0.048 Uiso calc R 1 1 . .
    C C36 1.27111(14) 0.16685(11) 0.68230(13) 0.0418(4) Uani d . 1 1 . .
    H H36 1.3488 0.1798 0.6865 0.050 Uiso calc R 1 1 . .
    C C37 1.19597(14) 0.17697(12) 0.60582(13) 0.0421(4) Uani d . 1 1 . .
    H H37 1.2220 0.1964 0.5571 0.051 Uiso calc R 1 1 . .
    C C38 1.08229(13) 0.15867(11) 0.60003(11) 0.0354(4) Uani d . 1 1 . .
    H H38 1.0309 0.1654 0.5471 0.043 Uiso calc R 1 1 . .
loop_
    _atom_site_aniso_label
    _atom_site_aniso_U_11
    _atom_site_aniso_U_22
    _atom_site_aniso_U_33
    _atom_site_aniso_U_12
    _atom_site_aniso_U_13
    _atom_site_aniso_U_23
    Cl1 0.0547(3) 0.0392(2) 0.0317(2) 0.00081(19) 0.00248(19) 0.01562(19)
    Cl2 0.0689(3) 0.0565(3) 0.0346(3) -0.0077(2) 0.0100(2) -0.0191(2)
    O1 0.0294(5) 0.0333(6) 0.0270(6) -0.0021(4) 0.0018(4) 0.0089(5)
    O2 0.0323(6) 0.0381(7) 0.0249(6) -0.0007(5) -0.0027(4) -0.0034(5)
    N1 0.0256(6) 0.0249(7) 0.0256(7) 0.0023(5) 0.0063(5) 0.0006(5)
    N2 0.0221(6) 0.0212(6) 0.0269(7) -0.0042(4) 0.0053(5) -0.0017(5)
    N3 0.0225(6) 0.0296(7) 0.0194(6) -0.0040(5) 0.0007(5) 0.0025(5)
    N4 0.0217(6) 0.0278(7) 0.0300(7) 0.0018(5) 0.0025(5) 0.0034(6)
    C1 0.0233(7) 0.0301(8) 0.0421(10) -0.0063(6) 0.0084(6) -0.0019(7)
    C2 0.0344(8) 0.0321(9) 0.0477(11) -0.0133(7) 0.0109(7) -0.0034(8)
    C3 0.0379(8) 0.0246(8) 0.0367(10) -0.0080(6) 0.0053(7) -0.0026(7)
    C4 0.0304(7) 0.0217(7) 0.0272(8) -0.0023(6) 0.0025(6) -0.0032(6)
    C5 0.0321(8) 0.0226(8) 0.0281(9) 0.0023(6) 0.0050(6) 0.0016(6)
    C6 0.0461(10) 0.0279(9) 0.0399(10) 0.0074(7) 0.0105(8) -0.0033(8)
    C7 0.0469(10) 0.0380(10) 0.0463(11) 0.0159(8) 0.0185(8) 0.0052(8)
    C8 0.0298(8) 0.0410(10) 0.0403(10) 0.0067(7) 0.0127(7) -0.0011(8)
    C9 0.0198(6) 0.0235(7) 0.0212(7) 0.0000(5) 0.0022(5) 0.0021(6)
    C10 0.0184(6) 0.0296(8) 0.0243(8) 0.0002(5) 0.0043(5) 0.0024(6)
    C11 0.0189(6) 0.0278(8) 0.0231(8) 0.0006(5) 0.0045(5) 0.0009(6)
    C12 0.0187(6) 0.0240(7) 0.0237(8) -0.0001(5) 0.0054(5) 0.0017(6)
    C13 0.0233(7) 0.0293(8) 0.0219(8) 0.0017(6) 0.0032(5) 0.0022(6)
    C14 0.0285(7) 0.0300(8) 0.0246(8) 0.0054(6) 0.0074(6) 0.0077(6)
    C15 0.0277(7) 0.0250(8) 0.0361(9) -0.0005(6) 0.0096(6) 0.0054(7)
    C16 0.0235(7) 0.0274(8) 0.0299(9) -0.0035(6) 0.0046(6) -0.0008(7)
    C17 0.0232(7) 0.0370(9) 0.0204(8) -0.0017(6) 0.0002(6) -0.0021(6)
    C18 0.0232(7) 0.0347(8) 0.0182(7) -0.0022(6) 0.0004(5) 0.0014(6)
    C19 0.0297(8) 0.0320(9) 0.0371(10) -0.0034(6) 0.0069(7) 0.0024(7)
    C20 0.0330(8) 0.0357(9) 0.0495(11) 0.0049(7) 0.0119(8) 0.0036(8)
    C21 0.0243(7) 0.0461(10) 0.0404(10) -0.0001(7) 0.0079(7) -0.0001(8)
    C22 0.0281(8) 0.0412(10) 0.0472(11) -0.0109(7) 0.0070(7) -0.0072(8)
    C23 0.0283(8) 0.0340(9) 0.0407(10) -0.0029(6) 0.0041(7) -0.0084(8)
    C24 0.0184(6) 0.0280(8) 0.0263(8) -0.0024(5) 0.0029(5) 0.0021(6)
    C25 0.0183(6) 0.0224(7) 0.0218(7) -0.0028(5) 0.0017(5) -0.0006(6)
    C26 0.0195(6) 0.0212(7) 0.0269(8) -0.0045(5) 0.0064(5) -0.0014(6)
    C27 0.0241(7) 0.0254(8) 0.0283(8) -0.0065(5) 0.0066(6) -0.0017(6)
    C28 0.0324(8) 0.0338(9) 0.0314(9) -0.0111(6) 0.0113(6) -0.0095(7)
    C29 0.0345(8) 0.0256(8) 0.0514(11) -0.0063(6) 0.0178(8) -0.0114(8)
    C30 0.0295(8) 0.0241(8) 0.0474(11) -0.0001(6) 0.0099(7) -0.0014(7)
    C31 0.0201(6) 0.0249(7) 0.0315(9) -0.0032(5) 0.0068(6) 0.0002(6)
    C32 0.0269(7) 0.0338(9) 0.0354(9) 0.0036(6) 0.0049(6) 0.0131(7)
    C33 0.0248(7) 0.0233(7) 0.0300(9) 0.0054(5) 0.0049(6) 0.0009(6)
    C34 0.0352(8) 0.0321(9) 0.0273(9) 0.0069(6) 0.0054(6) -0.0031(7)
    C35 0.0329(8) 0.0461(11) 0.0362(10) 0.0080(7) -0.0073(7) -0.0121(8)
    C36 0.0245(8) 0.0442(11) 0.0563(12) 0.0005(7) 0.0072(7) -0.0089(9)
    C37 0.0319(8) 0.0508(11) 0.0462(11) 0.0025(7) 0.0141(8) 0.0055(9)
    C38 0.0274(8) 0.0477(10) 0.0305(9) 0.0034(7) 0.0036(6) 0.0094(8)
loop_
    _geom_bond_atom_site_label_1
    _geom_bond_atom_site_label_2
    _geom_bond_site_symmetry_2
    _geom_bond_distance
    _geom_bond_publ_flag
    Cl1 C14 . 1.7492(16) ?
    Cl2 C28 . 1.7432(18) ?
    O1 C10 . 1.2137(18) ?
    O2 C24 . 1.2092(19) ?
    N1 C9 . 1.4492(19) ?
    N1 C8 . 1.4714(19) ?
    N1 C5 . 1.478(2) ?
    N2 C25 . 1.4492(18) ?
    N2 C1 . 1.4686(18) ?
    N2 C4 . 1.4800(19) ?
    N3 C10 . 1.3764(19) ?
    N3 C11 . 1.4041(19) ?
    N3 C17 . 1.4601(18) ?
    N4 C24 . 1.375(2) ?
    N4 C31 . 1.404(2) ?
    N4 C32 . 1.4596(19) ?
    C1 C2 . 1.530(2) ?
    C1 H1A . 0.9900 ?
    C1 H1B . 0.9900 ?
    C2 C3 . 1.540(2) ?
    C2 H2A . 0.9900 ?
    C2 H2B . 0.9900 ?
    C3 C4 . 1.525(2) ?
    C3 H3A . 0.9900 ?
    C3 H3B . 0.9900 ?
    C4 C5 . 1.504(2) ?
    C4 H4 . 1.0000 ?
    C5 C6 . 1.524(2) ?
    C5 H5 . 1.0000 ?
    C6 C7 . 1.533(3) ?
    C6 H6A . 0.9900 ?
    C6 H6B . 0.9900 ?
    C7 C8 . 1.535(3) ?
    C7 H7A . 0.9900 ?
    C7 H7B . 0.9900 ?
    C8 H8A . 0.9900 ?
    C8 H8B . 0.9900 ?
    C9 C12 . 1.516(2) ?
    C9 C10 . 1.567(2) ?
    C9 C25 . 1.5842(18) ?
    C11 C16 . 1.381(2) ?
    C11 C12 . 1.400(2) ?
    C12 C13 . 1.383(2) ?
    C13 C14 . 1.391(2) ?
    C13 H13 . 0.9500 ?
    C14 C15 . 1.379(2) ?
    C15 C16 . 1.393(2) ?
    C15 H15 . 0.9500 ?
    C16 H16 . 0.9500 ?
    C17 C18 . 1.5144(19) ?
    C17 H17A . 0.9900 ?
    C17 H17B . 0.9900 ?
    C18 C19 . 1.384(2) ?
    C18 C23 . 1.385(2) ?
    C19 C20 . 1.391(2) ?
    C19 H10 . 0.9500 ?
    C20 C21 . 1.380(2) ?
    C20 H20 . 0.9500 ?
    C21 C22 . 1.366(3) ?
    C21 H21 . 0.9500 ?
    C22 C23 . 1.391(2) ?
    C22 H22 . 0.9500 ?
    C23 H23 . 0.9500 ?
    C24 C25 . 1.565(2) ?
    C25 C26 . 1.517(2) ?
    C26 C27 . 1.384(2) ?
    C26 C31 . 1.402(2) ?
    C27 C28 . 1.394(2) ?
    C27 H27 . 0.9500 ?
    C28 C29 . 1.385(3) ?
    C29 C30 . 1.390(3) ?
    C29 H29 . 0.9500 ?
    C30 C31 . 1.385(2) ?
    C30 H30 . 0.9500 ?
    C32 C33 . 1.520(2) ?
    C32 H32A . 0.9900 ?
    C32 H32B . 0.9900 ?
    C33 C38 . 1.386(2) ?
    C33 C34 . 1.391(2) ?
    C34 C35 . 1.391(2) ?
    C34 H34 . 0.9500 ?
    C35 C36 . 1.371(3) ?
    C35 H35 . 0.9500 ?
    C36 C37 . 1.379(3) ?
    C36 H36 . 0.9500 ?
    C37 C38 . 1.389(2) ?
    C37 H37 . 0.9500 ?
    C38 H38 . 0.9500 ?
loop_
    _geom_angle_atom_site_label_1
    _geom_angle_atom_site_label_2
    _geom_angle_atom_site_label_3
    _geom_angle_site_symmetry_1
    _geom_angle_site_symmetry_3
    _geom_angle
    _geom_angle_publ_flag
    C9 N1 C8 . . 116.24(12) ?
    C9 N1 C5 . . 115.46(12) ?
    C8 N1 C5 . . 106.64(12) ?
    C25 N2 C1 . . 115.51(11) ?
    C25 N2 C4 . . 115.48(12) ?
    C1 N2 C4 . . 105.41(11) ?
    C10 N3 C11 . . 111.42(12) ?
    C10 N3 C17 . . 123.27(13) ?
    C11 N3 C17 . . 125.29(12) ?
    C24 N4 C31 . . 111.47(12) ?
    C24 N4 C32 . . 121.18(14) ?
    C31 N4 C32 . . 127.02(13) ?
    N2 C1 C2 . . 104.22(12) ?
    N2 C1 H1A . . 110.9 ?
    C2 C1 H1A . . 110.9 ?
    N2 C1 H1B . . 110.9 ?
    C2 C1 H1B . . 110.9 ?
    H1A C1 H1B . . 108.9 ?
    C1 C2 C3 . . 105.24(13) ?
    C1 C2 H2A . . 110.7 ?
    C3 C2 H2A . . 110.7 ?
    C1 C2 H2B . . 110.7 ?
    C3 C2 H2B . . 110.7 ?
    H2A C2 H2B . . 108.8 ?
    C4 C3 C2 . . 102.90(13) ?
    C4 C3 H3A . . 111.2 ?
    C2 C3 H3A . . 111.2 ?
    C4 C3 H3B . . 111.2 ?
    C2 C3 H3B . . 111.2 ?
    H3A C3 H3B . . 109.1 ?
    N2 C4 C5 . . 108.19(12) ?
    N2 C4 C3 . . 100.07(12) ?
    C5 C4 C3 . . 118.29(13) ?
    N2 C4 H4 . . 109.9 ?
    C5 C4 H4 . . 109.9 ?
    C3 C4 H4 . . 109.9 ?
    N1 C5 C4 . . 108.45(12) ?
    N1 C5 C6 . . 100.69(13) ?
    C4 C5 C6 . . 117.50(14) ?
    N1 C5 H5 . . 109.9 ?
    C4 C5 H5 . . 109.9 ?
    C6 C5 H5 . . 109.9 ?
    C5 C6 C7 . . 102.83(14) ?
    C5 C6 H6A . . 111.2 ?
    C7 C6 H6A . . 111.2 ?
    C5 C6 H6B . . 111.2 ?
    C7 C6 H6B . . 111.2 ?
    H6A C6 H6B . . 109.1 ?
    C6 C7 C8 . . 105.99(13) ?
    C6 C7 H7A . . 110.5 ?
    C8 C7 H7A . . 110.5 ?
    C6 C7 H7B . . 110.5 ?
    C8 C7 H7B . . 110.5 ?
    H7A C7 H7B . . 108.7 ?
    N1 C8 C7 . . 103.83(13) ?
    N1 C8 H8A . . 111.0 ?
    C7 C8 H8A . . 111.0 ?
    N1 C8 H8B . . 111.0 ?
    C7 C8 H8B . . 111.0 ?
    H8A C8 H8B . . 109.0 ?
    N1 C9 C12 . . 113.26(12) ?
    N1 C9 C10 . . 113.65(11) ?
    C12 C9 C10 . . 101.19(11) ?
    N1 C9 C25 . . 108.91(11) ?
    C12 C9 C25 . . 110.36(11) ?
    C10 C9 C25 . . 109.24(11) ?
    O1 C10 N3 . . 124.52(14) ?
    O1 C10 C9 . . 127.65(13) ?
    N3 C10 C9 . . 107.81(12) ?
    C16 C11 C12 . . 122.09(14) ?
    C16 C11 N3 . . 128.04(14) ?
    C12 C11 N3 . . 109.86(13) ?
    C13 C12 C11 . . 119.91(13) ?
    C13 C12 C9 . . 130.79(13) ?
    C11 C12 C9 . . 109.29(12) ?
    C12 C13 C14 . . 117.65(14) ?
    C12 C13 H13 . . 121.2 ?
    C14 C13 H13 . . 121.2 ?
    C15 C14 C13 . . 122.49(14) ?
    C15 C14 Cl1 . . 118.53(12) ?
    C13 C14 Cl1 . . 118.98(12) ?
    C14 C15 C16 . . 120.04(14) ?
    C14 C15 H15 . . 120.0 ?
    C16 C15 H15 . . 120.0 ?
    C11 C16 C15 . . 117.79(14) ?
    C11 C16 H16 . . 121.1 ?
    C15 C16 H16 . . 121.1 ?
    N3 C17 C18 . . 113.12(12) ?
    N3 C17 H17A . . 109.0 ?
    C18 C17 H17A . . 109.0 ?
    N3 C17 H17B . . 109.0 ?
    C18 C17 H17B . . 109.0 ?
    H17A C17 H17B . . 107.8 ?
    C19 C18 C23 . . 119.02(14) ?
    C19 C18 C17 . . 120.39(14) ?
    C23 C18 C17 . . 120.57(14) ?
    C18 C19 C20 . . 120.25(15) ?
    C18 C19 H10 . . 119.9 ?
    C20 C19 H10 . . 119.9 ?
    C21 C20 C19 . . 120.13(16) ?
    C21 C20 H20 . . 119.9 ?
    C19 C20 H20 . . 119.9 ?
    C22 C21 C20 . . 119.92(15) ?
    C22 C21 H21 . . 120.0 ?
    C20 C21 H21 . . 120.0 ?
    C21 C22 C23 . . 120.31(16) ?
    C21 C22 H22 . . 119.8 ?
    C23 C22 H22 . . 119.8 ?
    C18 C23 C22 . . 120.36(16) ?
    C18 C23 H23 . . 119.8 ?
    C22 C23 H23 . . 119.8 ?
    O2 C24 N4 . . 124.40(14) ?
    O2 C24 C25 . . 127.43(14) ?
    N4 C24 C25 . . 108.15(12) ?
    N2 C25 C26 . . 112.02(12) ?
    N2 C25 C24 . . 112.65(11) ?
    C26 C25 C24 . . 101.06(11) ?
    N2 C25 C9 . . 109.64(11) ?
    C26 C25 C9 . . 112.03(11) ?
    C24 C25 C9 . . 109.21(11) ?
    C27 C26 C31 . . 120.16(14) ?
    C27 C26 C25 . . 130.34(13) ?
    C31 C26 C25 . . 109.46(13) ?
    C26 C27 C28 . . 117.83(15) ?
    C26 C27 H27 . . 121.1 ?
    C28 C27 H27 . . 121.1 ?
    C29 C28 C27 . . 121.97(16) ?
    C29 C28 Cl2 . . 119.27(13) ?
    C27 C28 Cl2 . . 118.76(13) ?
    C28 C29 C30 . . 120.30(15) ?
    C28 C29 H29 . . 119.8 ?
    C30 C29 H29 . . 119.8 ?
    C31 C30 C29 . . 117.98(15) ?
    C31 C30 H30 . . 121.0 ?
    C29 C30 H30 . . 121.0 ?
    C30 C31 C26 . . 121.72(15) ?
    C30 C31 N4 . . 128.55(15) ?
    C26 C31 N4 . . 109.69(13) ?
    N4 C32 C33 . . 113.96(13) ?
    N4 C32 H32A . . 108.8 ?
    C33 C32 H32A . . 108.8 ?
    N4 C32 H32B . . 108.8 ?
    C33 C32 H32B . . 108.8 ?
    H32A C32 H32B . . 107.7 ?
    C38 C33 C34 . . 119.03(14) ?
    C38 C33 C32 . . 122.41(14) ?
    C34 C33 C32 . . 118.56(14) ?
    C33 C34 C35 . . 119.85(16) ?
    C33 C34 H34 . . 120.1 ?
    C35 C34 H34 . . 120.1 ?
    C36 C35 C34 . . 120.68(16) ?
    C36 C35 H35 . . 119.7 ?
    C34 C35 H35 . . 119.7 ?
    C35 C36 C37 . . 119.90(16) ?
    C35 C36 H36 . . 120.1 ?
    C37 C36 H36 . . 120.1 ?
    C36 C37 C38 . . 119.95(18) ?
    C36 C37 H37 . . 120.0 ?
    C38 C37 H37 . . 120.0 ?
    C33 C38 C37 . . 120.58(16) ?
    C33 C38 H38 . . 119.7 ?
    C37 C38 H38 . . 119.7 ?
loop_
    _geom_torsion_atom_site_label_1
    _geom_torsion_atom_site_label_2
    _geom_torsion_atom_site_label_3
    _geom_torsion_atom_site_label_4
    _geom_torsion_site_symmetry_1
    _geom_torsion_site_symmetry_2
    _geom_torsion_site_symmetry_3
    _geom_torsion_site_symmetry_4
    _geom_torsion
    _geom_torsion_publ_flag
    C25 N2 C1 C2 . . . . -163.04(13) ?
    C4 N2 C1 C2 . . . . -34.29(16) ?
    N2 C1 C2 C3 . . . . 7.22(18) ?
    C1 C2 C3 C4 . . . . 21.05(18) ?
    C25 N2 C4 C5 . . . . -59.38(16) ?
    C1 N2 C4 C5 . . . . 171.84(13) ?
    C25 N2 C4 C3 . . . . 176.21(12) ?
    C1 N2 C4 C3 . . . . 47.43(15) ?
    C2 C3 C4 N2 . . . . -40.98(15) ?
    C2 C3 C4 C5 . . . . -158.09(14) ?
    C9 N1 C5 C4 . . . . -60.34(16) ?
    C8 N1 C5 C4 . . . . 168.86(13) ?
    C9 N1 C5 C6 . . . . 175.72(12) ?
    C8 N1 C5 C6 . . . . 44.92(15) ?
    N2 C4 C5 N1 . . . . 57.54(16) ?
    C3 C4 C5 N1 . . . . 170.24(13) ?
    N2 C4 C5 C6 . . . . 170.74(13) ?
    C3 C4 C5 C6 . . . . -76.55(19) ?
    N1 C5 C6 C7 . . . . -40.19(16) ?
    C4 C5 C6 C7 . . . . -157.66(14) ?
    C5 C6 C7 C8 . . . . 22.47(18) ?
    C9 N1 C8 C7 . . . . -161.02(13) ?
    C5 N1 C8 C7 . . . . -30.65(17) ?
    C6 C7 C8 N1 . . . . 4.10(19) ?
    C8 N1 C9 C12 . . . . -56.01(16) ?
    C5 N1 C9 C12 . . . . 177.95(11) ?
    C8 N1 C9 C10 . . . . 58.76(17) ?
    C5 N1 C9 C10 . . . . -67.29(15) ?
    C8 N1 C9 C25 . . . . -179.21(12) ?
    C5 N1 C9 C25 . . . . 54.75(15) ?
    C11 N3 C10 O1 . . . . -173.09(14) ?
    C17 N3 C10 O1 . . . . 8.6(2) ?
    C11 N3 C10 C9 . . . . 5.53(15) ?
    C17 N3 C10 C9 . . . . -172.83(12) ?
    N1 C9 C10 O1 . . . . 50.3(2) ?
    C12 C9 C10 O1 . . . . 172.04(14) ?
    C25 C9 C10 O1 . . . . -71.56(18) ?
    N1 C9 C10 N3 . . . . -128.27(13) ?
    C12 C9 C10 N3 . . . . -6.52(14) ?
    C25 C9 C10 N3 . . . . 109.88(13) ?
    C10 N3 C11 C16 . . . . 176.73(14) ?
    C17 N3 C11 C16 . . . . -4.9(2) ?
    C10 N3 C11 C12 . . . . -2.01(17) ?
    C17 N3 C11 C12 . . . . 176.31(13) ?
    C16 C11 C12 C13 . . . . 0.1(2) ?
    N3 C11 C12 C13 . . . . 178.97(12) ?
    C16 C11 C12 C9 . . . . 178.60(13) ?
    N3 C11 C12 C9 . . . . -2.57(16) ?
    N1 C9 C12 C13 . . . . -54.34(19) ?
    C10 C9 C12 C13 . . . . -176.36(14) ?
    C25 C9 C12 C13 . . . . 68.06(19) ?
    N1 C9 C12 C11 . . . . 127.42(13) ?
    C10 C9 C12 C11 . . . . 5.40(14) ?
    C25 C9 C12 C11 . . . . -110.18(13) ?
    C11 C12 C13 C14 . . . . 1.5(2) ?
    C9 C12 C13 C14 . . . . -176.54(14) ?
    C12 C13 C14 C15 . . . . -1.9(2) ?
    C12 C13 C14 Cl1 . . . . 178.25(11) ?
    C13 C14 C15 C16 . . . . 0.5(2) ?
    Cl1 C14 C15 C16 . . . . -179.62(11) ?
    C12 C11 C16 C15 . . . . -1.5(2) ?
    N3 C11 C16 C15 . . . . 179.88(14) ?
    C14 C15 C16 C11 . . . . 1.2(2) ?
    C10 N3 C17 C18 . . . . -104.10(16) ?
    C11 N3 C17 C18 . . . . 77.78(18) ?
    N3 C17 C18 C19 . . . . 62.0(2) ?
    N3 C17 C18 C23 . . . . -119.42(17) ?
    C23 C18 C19 C20 . . . . -0.6(3) ?
    C17 C18 C19 C20 . . . . 177.99(15) ?
    C18 C19 C20 C21 . . . . 0.0(3) ?
    C19 C20 C21 C22 . . . . 0.9(3) ?
    C20 C21 C22 C23 . . . . -1.3(3) ?
    C19 C18 C23 C22 . . . . 0.2(3) ?
    C17 C18 C23 C22 . . . . -178.36(16) ?
    C21 C22 C23 C18 . . . . 0.8(3) ?
    C31 N4 C24 O2 . . . . -175.29(14) ?
    C32 N4 C24 O2 . . . . -1.5(2) ?
    C31 N4 C24 C25 . . . . 2.92(15) ?
    C32 N4 C24 C25 . . . . 176.73(12) ?
    C1 N2 C25 C26 . . . . -57.05(16) ?
    C4 N2 C25 C26 . . . . 179.34(11) ?
    C1 N2 C25 C24 . . . . 56.09(17) ?
    C4 N2 C25 C24 . . . . -67.52(15) ?
    C1 N2 C25 C9 . . . . 177.93(12) ?
    C4 N2 C25 C9 . . . . 54.32(15) ?
    O2 C24 C25 N2 . . . . 54.41(19) ?
    N4 C24 C25 N2 . . . . -123.73(13) ?
    O2 C24 C25 C26 . . . . 174.12(14) ?
    N4 C24 C25 C26 . . . . -4.03(14) ?
    O2 C24 C25 C9 . . . . -67.67(18) ?
    N4 C24 C25 C9 . . . . 114.18(13) ?
    N1 C9 C25 N2 . . . . -49.11(15) ?
    C12 C9 C25 N2 . . . . -174.04(11) ?
    C10 C9 C25 N2 . . . . 75.55(14) ?
    N1 C9 C25 C26 . . . . -174.14(11) ?
    C12 C9 C25 C26 . . . . 60.94(15) ?
    C10 C9 C25 C26 . . . . -49.47(15) ?
    N1 C9 C25 C24 . . . . 74.76(14) ?
    C12 C9 C25 C24 . . . . -50.16(15) ?
    C10 C9 C25 C24 . . . . -160.58(12) ?
    N2 C25 C26 C27 . . . . -53.53(18) ?
    C24 C25 C26 C27 . . . . -173.68(14) ?
    C9 C25 C26 C27 . . . . 70.17(18) ?
    N2 C25 C26 C31 . . . . 123.98(12) ?
    C24 C25 C26 C31 . . . . 3.83(14) ?
    C9 C25 C26 C31 . . . . -112.32(13) ?
    C31 C26 C27 C28 . . . . 1.5(2) ?
    C25 C26 C27 C28 . . . . 178.74(13) ?
    C26 C27 C28 C29 . . . . 0.6(2) ?
    C26 C27 C28 Cl2 . . . . -179.51(11) ?
    C27 C28 C29 C30 . . . . -1.9(2) ?
    Cl2 C28 C29 C30 . . . . 178.23(12) ?
    C28 C29 C30 C31 . . . . 1.0(2) ?
    C29 C30 C31 C26 . . . . 1.1(2) ?
    C29 C30 C31 N4 . . . . -176.21(14) ?
    C27 C26 C31 C30 . . . . -2.3(2) ?
    C25 C26 C31 C30 . . . . 179.85(13) ?
    C27 C26 C31 N4 . . . . 175.39(12) ?
    C25 C26 C31 N4 . . . . -2.41(15) ?
    C24 N4 C31 C30 . . . . 177.14(14) ?
    C32 N4 C31 C30 . . . . 3.8(2) ?
    C24 N4 C31 C26 . . . . -0.39(16) ?
    C32 N4 C31 C26 . . . . -173.76(13) ?
    C24 N4 C32 C33 . . . . -86.38(18) ?
    C31 N4 C32 C33 . . . . 86.40(19) ?
    N4 C32 C33 C38 . . . . -24.3(2) ?
    N4 C32 C33 C34 . . . . 156.01(15) ?
    C38 C33 C34 C35 . . . . 0.3(2) ?
    C32 C33 C34 C35 . . . . -179.96(15) ?
    C33 C34 C35 C36 . . . . 0.7(3) ?
    C34 C35 C36 C37 . . . . -1.1(3) ?
    C35 C36 C37 C38 . . . . 0.6(3) ?
    C34 C33 C38 C37 . . . . -0.9(3) ?
    C32 C33 C38 C37 . . . . 179.42(16) ?
    C36 C37 C38 C33 . . . . 0.4(3) ?
