# Supplementary material for: 1,1′-Dibenzyl-5,5′′-dichloro-1,1′′,2,2′′-tetra­hydro­dispiro­[indole-3,7′-[6,9]diaza­tricyclo­[7.3.0.02,6]dodecane-8′,3′′-indole]-2,2′′-dione
Source: Acta Crystallogr Sect E Struct Rep Online. 2012 May 5;68(Pt 6):o1664. doi: 10.1107/S1600536812019678 (PMC3379261; doi:10.1107/S1600536812019678)
Supplement: Supplementary file 2 [file e-68-o1664-Isup2.hkl]

# 
# h,k,l, Fc-squared, Fo-squared, sigma(Fo-squared) and status flag 
# 
data_I
_shelx_title '  P21/n' 
_shelx_refln_list_code          4 
_shelx_F_calc_maximum      372.17 
_exptl_crystal_F_000      1360.00 
_reflns_d_resolution_high  0.7696 
 
loop_ 
 _symmetry_equiv_pos_as_xyz 
 'x, y, z' 
 'x+1/2, -y+1/2, z+1/2' 
 '-x, -y, -z' 
 '-x-1/2, y-1/2, -z-1/2' 
 
_cell_length_a    12.0421 
_cell_length_b    16.9085 
_cell_length_c    15.9316 
_cell_angle_alpha  90.000 
_cell_angle_beta  101.243 
_cell_angle_gamma  90.000 
 
_shelx_F_squared_multiplier     1.000 
 
loop_ 
 _refln_index_h 
 _refln_index_k 
 _refln_index_l 
 _refln_F_squared_calc 
 _refln_F_squared_meas 
 _refln_F_squared_sigma 
 _refln_observed_status 
   2   0   0      644.22      694.85     14.79 o 
   4   0   0     2641.05     3067.13     73.06 o 
   6   0   0     6818.90     7490.95    242.46 o 
   8   0   0      430.53      456.15     20.64 o 
  10   0   0     2803.86     2679.00     71.66 o 
  12   0   0      177.26      162.04     14.09 o 
  14   0   0      507.70      527.93     24.64 o 
   1   1   0        2.86       -0.43      0.28 o 
   2   1   0     5765.88     6216.63     58.48 o 
   3   1   0       84.39       59.49      4.93 o 
   4   1   0     1925.62     2046.98     23.83 o 
   5   1   0      258.57      227.06      5.91 o 
   6   1   0      277.80      330.52      9.34 o 
   7   1   0     1359.14     1307.24     26.76 o 
   8   1   0     2611.81     2766.68     74.85 o 
   9   1   0       77.55       86.79      9.69 o 
  10   1   0        3.56        5.68      7.08 o 
  11   1   0       23.58       17.88      8.80 o 
  12   1   0       14.20       10.33      7.38 o 
  13   1   0       11.31        9.84      7.32 o 
  14   1   0       30.33        8.15      8.05 o 
  15   1   0       85.88       94.60     10.72 o 
   0   2   0    18051.48    17375.49    673.90 o 
   1   2   0     2885.91     2785.19     22.87 o 
   2   2   0     2180.62     2130.67     18.10 o 
   3   2   0     3042.07     2847.67     30.33 o 
   4   2   0     6822.17     6967.40     72.04 o 
   5   2   0     4780.76     5275.58     62.47 o 
   6   2   0       27.04        7.08      2.31 o 
   7   2   0     3220.89     3365.76     45.42 o 
   8   2   0      458.48      455.71     11.27 o 
   9   2   0     1610.59     1731.97     32.25 o 
  10   2   0        4.94        8.17     10.17 o 
  11   2   0       59.56       36.32      7.41 o 
  12   2   0       14.34       -0.55      7.17 o 
  13   2   0       12.82        0.69      7.65 o 
  14   2   0        2.36       -6.79      7.71 o 
  15   2   0       38.87       57.40     16.35 o 
   1   3   0     6825.67     6829.19     57.11 o 
   2   3   0      770.94      833.66      7.88 o 
   3   3   0     2682.13     2782.85     25.40 o 
   4   3   0     1563.45     1462.27     15.82 o 
   5   3   0       33.81       25.86      2.06 o 
   6   3   0      437.56      460.58      8.08 o 
   7   3   0       38.02       36.22      3.04 o 
   8   3   0        0.34        7.31      3.22 o 
   9   3   0      252.69      250.45      8.20 o 
  10   3   0      380.63      366.78     16.13 o 
  11   3   0     1114.12     1078.10     24.68 o 
  12   3   0        1.39       -8.60      6.85 o 
  13   3   0        5.91       -2.84      7.62 o 
  14   3   0      468.37      501.21     24.50 o 
  15   3   0       72.52       84.23     12.68 o 
   0   4   0    25574.86    26473.51    322.76 o 
   1   4   0     7696.45     7462.72     65.20 o 
   2   4   0      366.44      384.45      5.91 o 
   3   4   0      342.22      322.73      4.67 o 
   4   4   0      225.94      219.63      4.72 o 
   5   4   0      905.18      972.81     10.33 o 
   6   4   0      230.61      251.43      5.98 o 
   7   4   0        8.81        7.11      2.09 o 
   8   4   0       19.44       20.41      3.41 o 
   9   4   0       37.14       39.76      4.39 o 
  10   4   0      396.58      379.63     11.26 o 
  11   4   0      243.93      229.72     11.63 o 
  12   4   0       37.59       25.42      8.79 o 
  13   4   0      318.22      352.83     16.39 o 
  14   4   0        3.06       -3.28     10.74 o 
  15   4   0        1.87       -9.23     10.27 o 
   1   5   0      842.98      781.90      8.88 o 
   2   5   0       33.24        7.61      2.52 o 
   3   5   0     1240.71     1295.14     14.17 o 
   4   5   0      706.49      662.08      8.18 o 
   5   5   0     2367.68     2283.65     24.07 o 
   6   5   0     2038.32     2058.07     21.82 o 
   7   5   0      123.30      116.57      5.04 o 
   8   5   0      414.56      365.65      6.73 o 
   9   5   0       38.15       34.75      3.61 o 
  10   5   0     1469.71     1401.33     20.45 o 
  11   5   0      439.76      404.58      8.93 o 
  12   5   0        1.47        3.85      7.10 o 
  13   5   0       11.53       11.23      8.93 o 
  14   5   0      326.19      329.65     11.56 o 
   0   6   0      573.42      633.16     11.76 o 
   1   6   0      225.11      187.46      4.56 o 
   2   6   0     1044.21     1003.38     13.21 o 
   3   6   0      501.65      456.67      7.24 o 
   4   6   0      536.66      544.97      7.64 o 
   5   6   0      133.60      132.81      3.61 o 
   6   6   0      664.66      715.39     11.44 o 
   7   6   0     1925.67     2029.78     23.46 o 
   8   6   0     1528.26     1527.18     18.66 o 
   9   6   0       65.47       83.60      7.40 o 
  10   6   0       69.06       61.65      5.51 o 
  11   6   0       68.54       75.02      5.48 o 
  12   6   0       18.18        9.95      5.45 o 
  13   6   0       86.14       81.18      9.75 o 
  14   6   0        9.71      -10.49      9.93 o 
   1   7   0     2605.76     2574.53     28.03 o 
   2   7   0     1187.51     1339.82     17.11 o 
   3   7   0      154.21      138.01      4.46 o 
   4   7   0     3579.81     3810.44     38.54 o 
   5   7   0      806.75      811.29     10.52 o 
   6   7   0     1141.63     1080.82     12.54 o 
   7   7   0     1107.10     1105.92     15.87 o 
   8   7   0      372.28      400.16      9.68 o 
   9   7   0     1403.69     1474.62     23.85 o 
  10   7   0     2673.35     2621.62     43.17 o 
  11   7   0        0.09       -8.11      5.92 o 
  12   7   0       38.44       42.98      7.23 o 
  13   7   0        1.18       -6.51      5.96 o 
  14   7   0        0.02       -9.83      9.22 o 
   0   8   0     2211.02     2524.68     43.93 o 
   1   8   0      859.06      851.49     11.19 o 
   2   8   0     3487.32     3592.68     38.54 o 
   3   8   0     2906.90     2891.50     33.75 o 
   4   8   0      763.54      822.51     11.61 o 
   5   8   0      489.96      502.03      8.21 o 
   6   8   0      166.40      177.06      4.92 o 
   7   8   0      127.58      129.67      4.48 o 
   8   8   0      182.23      164.42      5.23 o 
   9   8   0        0.47        0.45      4.09 o 
  10   8   0      158.57      153.85      7.17 o 
  11   8   0       29.72       33.90      6.94 o 
  12   8   0        0.38       -9.58      6.39 o 
  13   8   0       46.80       65.15     10.43 o 
  14   8   0        5.69       -3.91     10.18 o 
   1   9   0     1145.93     1297.92     16.60 o 
   2   9   0      571.06      665.80     14.20 o 
   3   9   0       28.95       36.69      3.59 o 
   4   9   0     5790.43     5598.52     59.04 o 
   5   9   0     1983.05     1874.91     21.33 o 
   6   9   0     1021.67      935.93     12.64 o 
   7   9   0      436.18      395.92      9.28 o 
   8   9   0     2521.49     2529.01     31.46 o 
   9   9   0     1135.54     1085.78     16.60 o 
  10   9   0       10.15       12.03      4.16 o 
  11   9   0      169.67      163.87      8.63 o 
  12   9   0       72.78       81.93      5.69 o 
  13   9   0      133.70      143.83      6.73 o 
  14   9   0      330.08      357.22     11.67 o 
   0  10   0     2865.76     3321.25     54.16 o 
   1  10   0      790.97      864.41     13.50 o 
   2  10   0      284.42      246.06      6.95 o 
   3  10   0      143.69      117.57      7.28 o 
   4  10   0      447.18      471.94     10.44 o 
   5  10   0       18.96       23.24      3.78 o 
   6  10   0       26.81       28.51      3.87 o 
   7  10   0     1628.80     1540.27     19.15 o 
   8  10   0      231.67      231.00      9.00 o 
   9  10   0      214.77      206.25      7.24 o 
  10  10   0      737.69      668.95     12.62 o 
  11  10   0        6.42        7.11      5.27 o 
  12  10   0       55.80       48.61      5.99 o 
  13  10   0       10.19       12.62      5.69 o 
   1  11   0      353.87      436.63      9.77 o 
   2  11   0     1818.06     1749.39     23.34 o 
   3  11   0      717.10      713.05     11.96 o 
   4  11   0      471.83      543.21      9.84 o 
   5  11   0     1005.07     1025.28     14.39 o 
   6  11   0        7.01        2.74      3.82 o 
   7  11   0     1440.50     1484.16     19.83 o 
   8  11   0      426.51      392.93     10.09 o 
   9  11   0       42.98       33.89      5.34 o 
  10  11   0       54.77       47.00      5.63 o 
  11  11   0      487.74      506.14     14.24 o 
  12  11   0        1.86       -1.44      5.83 o 
  13  11   0        2.88       -8.94      5.96 o 
   0  12   0      863.62      897.57     24.54 o 
   1  12   0        0.56       -3.37      4.66 o 
   2  12   0      402.06      403.24     10.40 o 
   3  12   0        1.37        2.54      4.07 o 
   4  12   0       40.46       47.37      4.70 o 
   5  12   0      165.00      184.72      6.47 o 
   6  12   0      227.59      198.18      6.47 o 
   7  12   0       12.62       10.00      4.83 o 
   8  12   0      407.21      367.75     10.18 o 
   9  12   0      137.90      141.23      8.78 o 
  10  12   0       21.23       12.25      5.28 o 
  11  12   0      164.12      164.25      7.54 o 
  12  12   0       46.43       40.16      7.06 o 
   1  13   0       40.82       34.72      5.69 o 
   2  13   0     1309.11     1304.00     20.90 o 
   3  13   0      117.90      122.27      7.02 o 
   4  13   0      489.07      470.51     10.07 o 
   5  13   0       99.86      108.60      5.81 o 
   6  13   0      619.99      647.75     12.58 o 
   7  13   0       56.18       62.79      5.76 o 
   8  13   0       20.08       10.26      5.96 o 
   9  13   0        1.09       -7.80      5.20 o 
  10  13   0       44.01       53.34      6.65 o 
  11  13   0       54.91       67.28      7.12 o 
  12  13   0      331.93      349.47     12.88 o 
   0  14   0     8702.04     8523.53    190.00 o 
   1  14   0      934.86      940.33     23.58 o 
   2  14   0     1346.05     1300.90     25.77 o 
   3  14   0       62.99       55.01      7.11 o 
   4  14   0        5.03        5.44      5.52 o 
   5  14   0        5.08        1.90      4.85 o 
   6  14   0      882.69      851.23     18.57 o 
   7  14   0      982.47      913.64     17.87 o 
   8  14   0       43.24       32.42      6.46 o 
   9  14   0       46.42       43.78      6.56 o 
  10  14   0      517.38      541.85     14.15 o 
  11  14   0       30.61        9.77      8.20 o 
   1  15   0      232.57      235.60     12.61 o 
   2  15   0      386.92      360.19     27.53 o 
   3  15   0      712.21      763.38     22.57 o 
   4  15   0        0.70       -1.10      5.49 o 
   5  15   0      464.12      460.40     12.93 o 
   6  15   0      129.48      127.65     10.06 o 
   7  15   0        5.80       -7.75      5.78 o 
   8  15   0      107.14      106.72      8.55 o 
   9  15   0       35.22       37.69      6.84 o 
  10  15   0       11.51        3.23      6.62 o 
  11  15   0        9.07       -2.61      8.11 o 
   0  16   0       10.63       -3.51     10.82 o 
   1  16   0       50.90       54.90      9.02 o 
   2  16   0        4.05       -5.94      7.68 o 
   3  16   0       95.16       82.82      9.70 o 
   4  16   0     1041.46      972.35     22.23 o 
   5  16   0        1.01       -0.79      6.90 o 
   6  16   0       97.30      100.48     10.82 o 
   7  16   0       18.95       -0.33      7.66 o 
   8  16   0       32.92       30.56      8.53 o 
   9  16   0      174.58      173.31     10.70 o 
  10  16   0       89.18      111.32      9.98 o 
   1  17   0      646.42      614.11     20.80 o 
   2  17   0       62.52       98.82     10.65 o 
   3  17   0      113.62      128.68     11.34 o 
   4  17   0       73.78       88.06      8.70 o 
   5  17   0       15.81       19.39      7.82 o 
   6  17   0      380.41      388.09     25.70 o 
   7  17   0       91.10       87.24     10.96 o 
   8  17   0       43.98       31.68     10.99 o 
   9  17   0        1.05       10.53      8.68 o 
   0  18   0        0.17        5.54     12.59 o 
   1  18   0      170.76      163.79     13.36 o 
   2  18   0      504.60      493.45     19.52 o 
   3  18   0      295.87      315.86     15.93 o 
   4  18   0       71.32       62.62     10.43 o 
   5  18   0        5.81       -6.07      9.91 o 
   6  18   0       17.56        6.06      9.67 o 
   7  18   0       30.42       22.12     12.04 o 
   8  18   0       32.49       11.48     12.46 o 
   1  19   0        1.47        8.49      9.32 o 
   2  19   0      318.49      335.50     17.62 o 
   3  19   0       40.03       40.26     10.31 o 
   4  19   0        0.01       12.74     10.96 o 
   5  19   0       61.53       53.83     16.09 o 
   6  19   0       16.21       -2.25     10.91 o 
   7  19   0      123.83      147.01     19.48 o 
   0  20   0        8.01        0.74     24.68 o 
   1  20   0        0.05        1.70      9.67 o 
   2  20   0        2.71        1.01      9.18 o 
   3  20   0        4.81       15.43     12.60 o 
   4  20   0       45.46       34.85     12.70 o 
   5  20   0        0.49       -8.89     11.47 o 
   6  20   0      102.58      132.13     22.67 o 
   1  21   0       54.02       54.95     11.85 o 
   2  21   0       57.98       75.44     12.73 o 
   3  21   0        0.01        2.56     11.90 o 
   4  21   0      260.25      312.56     22.13 o 
 -15   0   1      109.82      109.77     15.08 o 
 -13   0   1      685.64      723.42     35.83 o 
 -11   0   1     1668.70     1507.77     39.17 o 
  -9   0   1       34.50       53.66     17.54 o 
  -7   0   1      786.93      780.74     38.06 o 
  -5   0   1     1511.13     1622.45     35.32 o 
  -3   0   1   138507.84   141824.20   3363.53 o 
   1   0   1     2823.26     2385.97    124.31 o 
   3   0   1      903.72      975.12     14.14 o 
   5   0   1      273.83      301.81     11.59 o 
   7   0   1     7171.44     7082.90    134.51 o 
   9   0   1     4176.26     3960.07     98.86 o 
  11   0   1       92.79       67.31     12.75 o 
  13   0   1        0.85        2.39     12.32 o 
  15   0   1       52.30       57.42     14.61 o 
 -15   1   1       26.18       14.86      8.71 o 
 -14   1   1       11.58       14.88      7.88 o 
 -13   1   1        2.07       -8.97      6.75 o 
 -12   1   1        5.90        7.54      6.53 o 
 -11   1   1       29.43       25.86      6.92 o 
 -10   1   1        0.94       -0.06      6.90 o 
  -9   1   1      422.72      428.58     18.56 o 
  -8   1   1     2590.28     2632.23     48.75 o 
  -7   1   1      566.95      624.53     14.07 o 
  -6   1   1       12.02       -3.29      6.00 o 
  -5   1   1     2128.75     2260.18     37.48 o 
  -4   1   1    10580.09    11500.29    119.21 o 
  -3   1   1    14859.21    15883.32    163.74 o 
  -2   1   1       64.06       57.20      1.92 o 
  -1   1   1    14802.11    12579.95    340.88 o 
   1   1   1    18567.37    17470.17    248.85 o 
   2   1   1      468.37      446.15      5.48 o 
   3   1   1     1551.49     1574.66     17.64 o 
   4   1   1     2651.94     2691.36     32.71 o 
   5   1   1     7166.26     7359.08     94.05 o 
   6   1   1     1676.07     1591.25     22.93 o 
   7   1   1     2159.88     2225.45     41.36 o 
   8   1   1      783.13      806.41     18.24 o 
   9   1   1       15.52       17.45      7.15 o 
  10   1   1      854.23      789.48     22.20 o 
  11   1   1      199.30      191.44     11.81 o 
  12   1   1      101.66       97.00     12.14 o 
  13   1   1       92.06       97.66     10.13 o 
  14   1   1        8.74        7.52      8.19 o 
  15   1   1       27.25       32.76     10.64 o 
 -15   2   1       90.32       79.91     11.74 o 
 -14   2   1       89.55       86.81      9.54 o 
 -13   2   1       65.60       79.24      8.54 o 
 -12   2   1       98.53      128.73     11.20 o 
 -11   2   1      102.02      110.19     10.73 o 
 -10   2   1      103.05      110.80      9.66 o 
  -9   2   1      345.08      330.84     13.33 o 
  -8   2   1     1153.93     1190.81     17.75 o 
  -7   2   1      976.33      975.10     14.87 o 
  -6   2   1     5014.95     5136.01     67.37 o 
  -5   2   1      288.68      322.95      8.33 o 
  -4   2   1     2927.50     3037.85     32.85 o 
  -3   2   1      812.11      756.18     10.54 o 
  -2   2   1    10416.71    10627.75    103.46 o 
  -1   2   1     7300.55     7213.64     56.41 o 
   0   2   1        7.82        4.91      0.76 o 
   1   2   1       74.14       74.63      1.68 o 
   2   2   1     3657.57     3873.64     36.09 o 
   3   2   1     2077.80     1968.40     21.33 o 
   4   2   1      345.90      315.01      5.27 o 
   5   2   1      811.48      827.70     12.04 o 
   6   2   1      357.63      356.49      6.96 o 
   7   2   1     1795.09     1797.57     26.12 o 
   8   2   1       13.25       20.94      3.06 o 
   9   2   1       98.72      118.29      9.89 o 
  10   2   1        7.32        3.94      6.21 o 
  11   2   1        6.69        7.27      6.90 o 
  12   2   1        2.66        9.37      8.59 o 
  13   2   1       90.10       78.89     10.99 o 
  14   2   1       11.61       -4.96      9.88 o 
  15   2   1        7.71       -7.87      9.33 o 
 -15   3   1      118.62      126.68     16.31 o 
 -14   3   1       58.25       52.80     10.10 o 
 -13   3   1        0.20      -11.11      7.41 o 
 -12   3   1       31.68       27.87      8.72 o 
 -11   3   1      296.43      253.58     13.19 o 
 -10   3   1      228.88      202.42     13.59 o 
  -9   3   1        1.84       -1.04      3.23 o 
  -8   3   1      344.90      371.47      8.48 o 
  -7   3   1     1042.44     1120.89     15.36 o 
  -6   3   1      310.16      288.44      5.98 o 
  -5   3   1      453.56      567.02      8.64 o 
  -4   3   1     3346.91     3740.55     33.94 o 
  -3   3   1     3383.30     3446.27     31.56 o 
  -2   3   1     2052.14     2206.09     19.52 o 
  -1   3   1       55.77       43.06      1.63 o 
   0   3   1    16903.15    16115.31    172.34 o 
   1   3   1     9806.95     9980.72     82.70 o 
   2   3   1      134.70      128.30      3.43 o 
   3   3   1      281.40      283.67      4.54 o 
   4   3   1     1708.36     1822.52     18.92 o 
   5   3   1      619.55      623.57      9.90 o 
   6   3   1        5.07        2.23      2.52 o 
   7   3   1      218.61      229.34      8.62 o 
   8   3   1     2878.97     2951.32     41.11 o 
   9   3   1       62.30       68.56      5.56 o 
  10   3   1      288.96      265.40     13.24 o 
  11   3   1       27.40       30.28      7.03 o 
  12   3   1       19.41       18.63      9.03 o 
  13   3   1       45.93       42.50      9.99 o 
  14   3   1        7.76       -2.01      9.97 o 
  15   3   1        7.78        1.63     13.16 o 
 -15   4   1       48.36       33.76     11.32 o 
 -14   4   1      320.62      334.72     17.10 o 
 -13   4   1       83.87       88.41     11.52 o 
 -12   4   1      235.40      183.31     13.76 o 
 -11   4   1      400.86      363.93     12.43 o 
 -10   4   1      110.48      116.58      7.29 o 
  -9   4   1      320.10      314.74     10.45 o 
  -8   4   1       42.45       76.42      4.08 o 
  -7   4   1       41.87       39.36      3.15 o 
  -6   4   1     1767.86     1644.49     16.23 o 
  -5   4   1       10.62        7.79      1.97 o 
  -4   4   1     2086.95     2121.64     22.18 o 
  -3   4   1      784.16      793.24      9.43 o 
  -2   4   1    15060.86    15305.91    144.82 o 
  -1   4   1    18215.72    18461.02    160.78 o 
   0   4   1      533.27      452.77      7.65 o 
   1   4   1     8882.87     9153.83     79.70 o 
   2   4   1      767.16      699.88      8.37 o 
   3   4   1      659.59      630.88      7.11 o 
   4   4   1      454.32      428.19      5.87 o 
   5   4   1       88.68      113.14      2.68 o 
   6   4   1     2053.97     2177.99     28.35 o 
   7   4   1      106.95       94.45      5.91 o 
   8   4   1      241.01      282.54      9.26 o 
   9   4   1        0.42       -5.60      3.74 o 
  10   4   1       14.59        8.94      6.84 o 
  11   4   1      141.25      155.00     11.17 o 
  12   4   1       50.24       52.51      8.71 o 
  13   4   1        0.88       -9.00      9.31 o 
  14   4   1       25.15       16.49     10.37 o 
 -15   5   1      121.62      139.44     10.47 o 
 -14   5   1       29.03       25.19      9.79 o 
 -13   5   1       67.77       51.31      9.96 o 
 -12   5   1       24.42       20.75      4.11 o 
 -11   5   1      337.72      330.57      7.87 o 
 -10   5   1     1975.01     1928.69     25.18 o 
  -9   5   1      817.94      769.80     11.56 o 
  -8   5   1       71.59       68.40      3.31 o 
  -7   5   1     2091.87     2184.80     23.84 o 
  -6   5   1       33.06       29.06      2.57 o 
  -5   5   1      863.57      801.69     10.28 o 
  -4   5   1       89.34       76.69      2.92 o 
  -3   5   1      206.65      236.90      5.78 o 
  -2   5   1     1312.33     1218.02     12.74 o 
  -1   5   1     4174.58     4353.01     40.68 o 
   0   5   1       44.64       40.14      2.35 o 
   1   5   1    15536.46    15899.05    149.68 o 
   2   5   1     8726.42     8460.64     85.58 o 
   3   5   1       84.33       75.37      2.58 o 
   4   5   1     1938.07     1989.28     18.82 o 
   5   5   1      398.31      322.06      5.44 o 
   6   5   1      345.71      333.35      5.59 o 
   7   5   1       85.41       83.91      3.29 o 
   8   5   1      425.68      444.06      9.73 o 
   9   5   1      467.37      451.20      8.86 o 
  10   5   1       36.21       28.33      4.05 o 
  11   5   1       89.32       81.81      4.89 o 
  12   5   1      311.74      316.03     11.49 o 
  13   5   1       56.64       44.67      5.58 o 
  14   5   1       79.87       62.64      7.44 o 
 -14   6   1       64.21       75.45     11.90 o 
 -13   6   1       66.33       62.11      9.23 o 
 -12   6   1      119.21      113.30      6.90 o 
 -11   6   1      322.72      336.57     10.33 o 
 -10   6   1      664.86      677.05     14.50 o 
  -9   6   1       55.21       57.29      5.44 o 
  -8   6   1      203.40      183.26      5.74 o 
  -7   6   1      249.54      210.10      5.81 o 
  -6   6   1        0.92       -2.32      2.75 o 
  -5   6   1       58.33       43.11      2.60 o 
  -4   6   1      627.94      668.71      8.77 o 
  -3   6   1     1360.69     1508.14     18.46 o 
  -2   6   1      284.74      255.50      5.24 o 
  -1   6   1       92.20       81.51      3.06 o 
   0   6   1      345.13      291.41      5.22 o 
   1   6   1     1508.51     1726.06     20.64 o 
   2   6   1      658.25      669.96      9.28 o 
   3   6   1      381.54      403.63      6.77 o 
   4   6   1     2068.79     2176.55     22.68 o 
   5   6   1      964.80      975.43     11.63 o 
   6   6   1       27.61       16.82      2.64 o 
   7   6   1       34.76       39.01      3.37 o 
   8   6   1       54.73       44.11      4.31 o 
   9   6   1       12.29       21.44      4.94 o 
  10   6   1      216.48      213.85      7.92 o 
  11   6   1      409.90      394.33     10.55 o 
  12   6   1       29.94       27.74      5.09 o 
  13   6   1       80.76       90.29     10.54 o 
  14   6   1       15.94       -0.69      9.00 o 
 -14   7   1        7.80       -0.51     10.85 o 
 -13   7   1       55.07       48.55      8.00 o 
 -12   7   1      296.79      335.74     12.04 o 
 -11   7   1      637.25      635.51     16.34 o 
 -10   7   1      926.19      923.74     16.85 o 
  -9   7   1      566.66      547.92     12.45 o 
  -8   7   1       40.34       40.25      4.47 o 
  -7   7   1      108.82      120.72      4.05 o 
  -6   7   1       11.55       10.63      2.81 o 
  -5   7   1       90.87       88.54      3.45 o 
  -4   7   1      405.54      448.72      7.23 o 
  -3   7   1      658.55      572.03      9.10 o 
  -2   7   1      217.21      176.95      4.51 o 
  -1   7   1     4840.65     4802.70     49.23 o 
   0   7   1      910.86      949.37     11.05 o 
   1   7   1     6886.26     6905.64     74.97 o 
   2   7   1      278.25      313.67      6.69 o 
   3   7   1     1650.59     1459.46     17.36 o 
   4   7   1      275.39      356.39      6.45 o 
   5   7   1     1036.54     1000.79     12.36 o 
   6   7   1       47.40       52.25      3.05 o 
   7   7   1      475.71      506.85      9.06 o 
   8   7   1      393.87      410.75     10.90 o 
   9   7   1      525.73      474.80     17.90 o 
  10   7   1       70.55       60.44      9.75 o 
  11   7   1       15.36       12.06      8.20 o 
  12   7   1       19.58       17.94      7.59 o 
  13   7   1      105.70      114.84      8.09 o 
  14   7   1        9.40       11.88      8.93 o 
 -14   8   1       16.58       21.26      7.09 o 
 -13   8   1        9.02       -2.58      6.54 o 
 -12   8   1      127.78      122.86      8.90 o 
 -11   8   1       25.55       21.19      6.66 o 
 -10   8   1        0.15       -2.75      4.70 o 
  -9   8   1       48.12       57.64      5.43 o 
  -8   8   1       29.43       26.25      3.84 o 
  -7   8   1      853.04      820.91     11.48 o 
  -6   8   1        3.87        6.22      2.79 o 
  -5   8   1      714.49      742.17     10.33 o 
  -4   8   1       81.75       66.31      4.06 o 
  -3   8   1     1360.40     1478.53     17.92 o 
  -2   8   1     2042.28     2133.47     26.34 o 
  -1   8   1     1062.96     1224.64     16.25 o 
   0   8   1     7245.74     7147.11     68.54 o 
   1   8   1     2529.54     2612.45     27.31 o 
   2   8   1      633.94      627.17     10.44 o 
   3   8   1       95.76      111.50      4.21 o 
   4   8   1       46.45       35.63      3.38 o 
   5   8   1        2.61        6.73      2.90 o 
   6   8   1       65.91       62.64      4.13 o 
   7   8   1        3.73        3.65      2.92 o 
   8   8   1      341.33      308.68      7.69 o 
   9   8   1     1580.03     1527.67     22.35 o 
  10   8   1      107.08      108.47      8.22 o 
  11   8   1        0.26       -8.83      7.54 o 
  12   8   1      160.22      141.03      9.30 o 
  13   8   1       11.76       -7.30      6.65 o 
  14   8   1      356.69      353.82     17.67 o 
 -14   9   1        8.75       11.17      5.36 o 
 -13   9   1        5.61       -0.91      4.77 o 
 -12   9   1      156.53      152.97      6.87 o 
 -11   9   1      275.03      265.33      7.45 o 
 -10   9   1      472.12      472.48      9.87 o 
  -9   9   1     1536.67     1507.86     23.28 o 
  -8   9   1      302.79      310.40      7.76 o 
  -7   9   1     1326.47     1309.88     16.47 o 
  -6   9   1      615.39      627.41      9.92 o 
  -5   9   1       31.15       24.35      3.52 o 
  -4   9   1       29.98       24.03      4.36 o 
  -3   9   1        6.73        6.33      3.50 o 
  -2   9   1      641.37      610.60     14.06 o 
  -1   9   1      124.67       84.33      4.48 o 
   0   9   1      496.47      480.27      8.53 o 
   1   9   1      828.32      754.71     10.63 o 
   2   9   1     4075.66     3972.58     45.41 o 
   3   9   1     1031.08      961.37     13.31 o 
   4   9   1       29.07       70.21      8.99 o 
   5   9   1      609.38      545.18      9.19 o 
   6   9   1       61.21       58.19      4.01 o 
   7   9   1        7.66       12.09      3.65 o 
   8   9   1      597.19      584.12     11.29 o 
   9   9   1      318.83      312.09      8.57 o 
  10   9   1        5.08        2.33      4.67 o 
  11   9   1      798.49      791.62     14.70 o 
  12   9   1       74.23       73.23      5.69 o 
  13   9   1        0.51        0.43      6.00 o 
 -13  10   1       57.53       58.09      6.41 o 
 -12  10   1       26.67       25.70      5.71 o 
 -11  10   1      174.29      203.62      7.03 o 
 -10  10   1      296.52      295.01      8.40 o 
  -9  10   1      256.51      273.53      8.86 o 
  -8  10   1        9.73       10.45      4.63 o 
  -7  10   1       53.16       47.59      4.31 o 
  -6  10   1      109.32      109.69      5.06 o 
  -5  10   1     1623.48     1683.34     18.95 o 
  -4  10   1       18.85       13.51      3.91 o 
  -3  10   1     2105.94     2383.71     27.66 o 
  -2  10   1      886.75      846.70     13.47 o 
  -1  10   1     1715.33     1761.87     22.52 o 
   0  10   1      536.03      555.95     11.12 o 
   1  10   1     1802.21     1729.23     19.95 o 
   2  10   1      133.80      136.33      5.34 o 
   3  10   1     1190.82     1238.10     16.51 o 
   4  10   1       72.95       61.66      4.38 o 
   5  10   1     1060.98     1004.04     13.76 o 
   6  10   1      678.79      671.35     10.91 o 
   7  10   1      521.06      523.65     10.43 o 
   8  10   1     1125.67     1102.53     17.05 o 
   9  10   1     1886.78     1821.54     24.69 o 
  10  10   1        2.69        4.03      5.45 o 
  11  10   1       61.41       59.29      6.11 o 
  12  10   1      542.05      539.05     12.77 o 
  13  10   1       67.82       78.20      6.78 o 
 -13  11   1       28.57       25.07      6.40 o 
 -12  11   1      107.81      139.54     11.73 o 
 -11  11   1       32.98       40.65      5.96 o 
 -10  11   1        8.61        5.32      4.86 o 
  -9  11   1      130.77      138.18      6.71 o 
  -8  11   1       65.63       66.17      5.86 o 
  -7  11   1      181.09      197.44      8.16 o 
  -6  11   1      337.59      336.76      7.53 o 
  -5  11   1      931.78      945.09     12.88 o 
  -4  11   1      252.18      233.73      6.80 o 
  -3  11   1      129.54      142.03      6.21 o 
  -2  11   1      994.81      861.42     15.08 o 
  -1  11   1       24.86       35.56      4.66 o 
   0  11   1        4.51        1.04      4.86 o 
   1  11   1      714.42      922.45     13.08 o 
   2  11   1     1520.89     1416.96     26.20 o 
   3  11   1      136.22      144.77      5.68 o 
   4  11   1       53.98       50.77      4.63 o 
   5  11   1        1.03        0.36      3.73 o 
   6  11   1      243.56      227.46      6.96 o 
   7  11   1       80.14       77.63      5.62 o 
   8  11   1      554.53      544.69     11.74 o 
   9  11   1      141.49      142.57      6.76 o 
  10  11   1        5.81        5.60      4.92 o 
  11  11   1       94.24      108.71      7.41 o 
  12  11   1       55.51       69.93      6.96 o 
  13  11   1       36.81       32.51      6.77 o 
 -12  12   1       16.15        9.58      5.55 o 
 -11  12   1       43.74       41.59      5.78 o 
 -10  12   1        4.50       -2.59      5.09 o 
  -9  12   1      440.10      448.62     11.32 o 
  -8  12   1      223.53      209.68      7.48 o 
  -7  12   1       81.25       73.55      5.53 o 
  -6  12   1      360.10      362.46      8.44 o 
  -5  12   1       17.87       19.16      4.58 o 
  -4  12   1      362.04      398.42     11.88 o 
  -3  12   1      283.15      238.11      8.30 o 
  -2  12   1      258.63      225.95      8.30 o 
  -1  12   1      638.62      727.34     14.04 o 
   0  12   1     1155.13     1176.07     20.66 o 
   1  12   1      398.75      409.86     10.19 o 
   2  12   1     2723.90     2748.21     32.11 o 
   3  12   1       89.02       87.47      5.08 o 
   4  12   1     1106.29     1086.28     15.30 o 
   5  12   1      129.32      134.12      7.55 o 
   6  12   1      644.56      635.33     12.81 o 
   7  12   1      263.08      253.14      8.09 o 
   8  12   1        8.86       -6.70      4.84 o 
   9  12   1      424.19      412.57     16.38 o 
  10  12   1        8.80        4.22      5.22 o 
  11  12   1        4.01        0.74      6.48 o 
  12  12   1        9.30        8.41      6.68 o 
 -12  13   1      126.77      115.06      9.69 o 
 -11  13   1      122.45      110.52      7.20 o 
 -10  13   1        0.18       -4.46      5.10 o 
  -9  13   1      305.10      282.88      9.31 o 
  -8  13   1       33.45       42.13      5.62 o 
  -7  13   1      147.77      170.92      7.12 o 
  -6  13   1     1034.64      989.38     15.01 o 
  -5  13   1     2611.42     2606.12     29.93 o 
  -4  13   1      375.16      361.45     10.15 o 
  -3  13   1       54.15       43.08      6.10 o 
  -2  13   1        3.65       -0.64      5.00 o 
  -1  13   1      341.21      323.79     11.19 o 
   0  13   1      905.02      855.45     18.27 o 
   1  13   1       27.50       20.97      5.85 o 
   2  13   1        1.87       10.35      5.01 o 
   3  13   1      510.97      515.87     10.74 o 
   4  13   1       12.91        7.84      4.42 o 
   5  13   1        2.26       -0.87      4.23 o 
   6  13   1       19.24       14.53      5.18 o 
   7  13   1      497.72      503.08     12.90 o 
   8  13   1      170.52      174.44      7.85 o 
   9  13   1      443.35      433.22     12.27 o 
  10  13   1       31.27       15.72      6.03 o 
  11  13   1      179.59      165.28      8.63 o 
  12  13   1        1.66       -0.19      7.13 o 
 -11  14   1       63.86       78.75      7.58 o 
 -10  14   1       37.41       39.04      6.81 o 
  -9  14   1        0.01       -2.66      5.85 o 
  -8  14   1      123.82      114.07      8.36 o 
  -7  14   1      435.43      412.40     12.09 o 
  -6  14   1       37.05       37.39      6.19 o 
  -5  14   1      176.26      170.17      8.26 o 
  -4  14   1      354.18      321.40     11.35 o 
  -3  14   1      968.24      966.98     21.63 o 
  -2  14   1       63.90       48.99      7.76 o 
  -1  14   1      244.82      242.29     21.05 o 
   0  14   1       24.46       23.23      7.88 o 
   1  14   1       27.62       12.79      7.70 o 
   2  14   1       73.39       92.00      8.52 o 
   3  14   1      948.56      950.02     16.43 o 
   4  14   1       21.47       11.76      4.99 o 
   5  14   1      334.20      310.65      9.25 o 
   6  14   1        0.79       -3.34      5.15 o 
   7  14   1      682.55      652.15     14.94 o 
   8  14   1        0.09       -6.77      5.66 o 
   9  14   1       84.69       79.63      7.32 o 
  10  14   1       48.73       63.80      7.30 o 
  11  14   1        0.02       -2.81      6.44 o 
 -11  15   1       49.78       48.13      7.55 o 
 -10  15   1        9.37        6.83      6.49 o 
  -9  15   1        6.35       10.02      6.39 o 
  -8  15   1       32.46       40.52      7.41 o 
  -7  15   1       74.28       77.62      8.04 o 
  -6  15   1       59.87       81.81      8.56 o 
  -5  15   1      252.02      231.04      9.52 o 
  -4  15   1      234.38      220.82     10.89 o 
  -3  15   1       68.03       60.50      8.66 o 
  -2  15   1        6.47        8.91      7.59 o 
  -1  15   1       84.07       73.26      9.35 o 
   0  15   1     2842.21     2777.26     51.37 o 
   1  15   1        2.50       -2.70      7.59 o 
   2  15   1       16.47       18.46      7.91 o 
   3  15   1      365.89      352.52     11.45 o 
   4  15   1      267.12      270.28     10.90 o 
   5  15   1      129.70      130.95      7.28 o 
   6  15   1      915.10      937.29     20.29 o 
   7  15   1       11.80        1.44      6.26 o 
   8  15   1       37.55       42.81      7.40 o 
   9  15   1        6.16        5.56      6.41 o 
  10  15   1       64.65       56.62      9.31 o 
  11  15   1        0.99        6.38      6.70 o 
 -10  16   1      117.18      129.11     10.24 o 
  -9  16   1        1.28       -1.75      7.31 o 
  -8  16   1        1.27       -1.48      7.80 o 
  -7  16   1       74.36       69.38     10.24 o 
  -6  16   1       47.72       25.96      7.66 o 
  -5  16   1      172.59      155.86     10.03 o 
  -4  16   1      103.92      105.85     10.37 o 
  -3  16   1      149.55      159.60     11.20 o 
  -2  16   1     1156.94     1033.07     26.23 o 
  -1  16   1      110.75       85.33      9.97 o 
   0  16   1      137.77      134.85     11.05 o 
   1  16   1       25.78       11.14      8.34 o 
   2  16   1      231.75      222.09     13.75 o 
   3  16   1      509.39      513.52     15.65 o 
   4  16   1      587.66      637.83     16.56 o 
   5  16   1       29.46       27.88      7.49 o 
   6  16   1        8.63       10.86      7.39 o 
   7  16   1      318.05      413.20     15.26 o 
   8  16   1      245.56      237.72     12.54 o 
   9  16   1        0.10       -2.73      7.33 o 
  10  16   1       10.79       15.77      8.22 o 
  -9  17   1       42.50       29.87     12.46 o 
  -8  17   1        1.05        8.45      8.93 o 
  -7  17   1       10.87        3.87     12.62 o 
  -6  17   1       75.61       78.54      9.63 o 
  -5  17   1      143.35      171.44     11.76 o 
  -4  17   1      247.92      257.21     14.09 o 
  -3  17   1       26.77       10.48      8.22 o 
  -2  17   1      592.95      548.36     19.84 o 
  -1  17   1        3.13        7.31      8.11 o 
   0  17   1        9.43       17.89      8.45 o 
   1  17   1      233.83      230.15     15.63 o 
   2  17   1      492.18      517.59     26.93 o 
   3  17   1       95.78       95.27      8.79 o 
   4  17   1       44.87       44.04      7.95 o 
   5  17   1       37.25       39.48      8.18 o 
   6  17   1       13.05       14.09      8.17 o 
   7  17   1        0.15        5.24     11.29 o 
   8  17   1      514.73      564.23     24.85 o 
   9  17   1      141.32      128.30     12.99 o 
  -8  18   1       38.90       45.19     18.45 o 
  -7  18   1        0.03        0.15      9.34 o 
  -6  18   1      131.74      151.38     12.28 o 
  -5  18   1       74.21       51.80      9.50 o 
  -4  18   1       46.43       60.36     10.06 o 
  -3  18   1       10.38       30.38      9.53 o 
  -2  18   1       28.18       27.62      9.98 o 
  -1  18   1      442.64      412.84     23.24 o 
   0  18   1       25.40       18.18      9.21 o 
   1  18   1        9.24        3.73      8.86 o 
   2  18   1        0.02        4.72      8.55 o 
   3  18   1       41.41       48.05     10.04 o 
   4  18   1       98.68      145.70     29.09 o 
   5  18   1        8.81        1.18      9.52 o 
   6  18   1      107.53       80.23     12.02 o 
   7  18   1       46.89       52.44     12.91 o 
   8  18   1       32.76       34.47     12.42 o 
  -7  19   1        0.01       -9.87     16.80 o 
  -6  19   1        3.91       -7.88     10.38 o 
  -5  19   1       45.40       53.33     12.47 o 
  -4  19   1       73.70       93.85     13.50 o 
  -3  19   1        8.02        6.09      8.84 o 
  -2  19   1       13.43       10.65      9.93 o 
  -1  19   1      230.00      219.29     14.28 o 
   0  19   1       38.19       39.68     10.37 o 
   1  19   1      313.52      282.47     15.96 o 
   2  19   1      275.66      297.48     16.02 o 
   3  19   1       28.21       23.68      9.60 o 
   4  19   1      162.21      183.30     20.39 o 
   5  19   1      244.93      235.71     17.46 o 
   6  19   1      235.73      220.95     18.14 o 
   7  19   1       84.47       85.30     15.18 o 
  -6  20   1       48.41       65.09     13.98 o 
  -5  20   1       20.75       33.66     13.37 o 
  -4  20   1      108.63      114.57     14.84 o 
  -3  20   1       56.70       51.04     13.99 o 
  -2  20   1      179.41      234.18     19.57 o 
  -1  20   1        7.66        2.82      9.57 o 
   0  20   1      245.37      267.09     15.86 o 
   1  20   1       23.70       32.21     10.68 o 
   2  20   1       16.45       11.92      9.85 o 
   3  20   1        0.34        4.87      9.67 o 
   4  20   1       17.80       -0.74     11.85 o 
   5  20   1       22.50       16.34     12.37 o 
   6  20   1        0.06       10.71     14.70 o 
  -4  21   1       73.16      114.11     18.77 o 
  -3  21   1        9.91        6.44     11.75 o 
  -2  21   1       29.57       31.47     11.16 o 
  -1  21   1        1.60        2.59     10.17 o 
   0  21   1        0.65       -2.28     12.07 o 
   1  21   1       66.10       68.26     12.05 o 
   2  21   1        9.55        3.23     10.21 o 
   3  21   1        0.02      -14.14     11.44 o 
   4  21   1        4.24      -13.03     12.10 o 
 -14   0   2      269.77      294.10     18.17 o 
 -12   0   2      112.36       80.59     19.98 o 
 -10   0   2      643.00      664.81     29.59 o 
  -8   0   2       12.54       16.82     14.27 o 
  -6   0   2     5127.94     5858.87    149.60 o 
  -4   0   2    14870.35    15878.65    248.41 o 
  -2   0   2      299.60      295.24      5.25 o 
   0   0   2    10963.66    10362.79    144.93 o 
   2   0   2      661.58      620.37     10.04 o 
   4   0   2       99.91       87.08      3.92 o 
   6   0   2     2994.58     3130.99     52.45 o 
   8   0   2     2709.22     2684.62     70.31 o 
  10   0   2        0.27       -8.16     10.57 o 
  12   0   2      151.12      121.40     16.89 o 
  14   0   2      401.17      459.94     39.99 o 
 -15   1   2        2.48        6.77      9.59 o 
 -14   1   2      113.15       94.34      9.39 o 
 -13   1   2       31.06       36.29      7.61 o 
 -12   1   2      404.89      366.72     18.97 o 
 -11   1   2      735.54      774.26     20.18 o 
 -10   1   2       30.66       18.58      6.66 o 
  -9   1   2       70.41       71.01      9.83 o 
  -8   1   2      968.26      985.22     24.02 o 
  -7   1   2      850.14      891.90     17.21 o 
  -6   1   2      316.63      298.82     10.48 o 
  -5   1   2       77.54       78.89      5.25 o 
  -4   1   2     4124.81     4385.52     58.02 o 
  -3   1   2    12350.55    12664.97    155.42 o 
  -2   1   2     5987.67     6461.27     55.53 o 
  -1   1   2     2974.72     3036.19     30.34 o 
   0   1   2     1805.91     1766.01     14.82 o 
   1   1   2      710.77      617.47      5.01 o 
   2   1   2     2793.51     2807.06     26.15 o 
   3   1   2     1861.91     1922.35     20.60 o 
   4   1   2     2052.70     2346.88     24.36 o 
   5   1   2       30.40       32.39      2.17 o 
   6   1   2      213.46      230.81      5.78 o 
   7   1   2      456.12      482.83      9.10 o 
   8   1   2     2382.52     2453.75     41.29 o 
   9   1   2        9.23        2.93      6.07 o 
  10   1   2       41.71       32.78      8.29 o 
  11   1   2      288.85      285.51     13.71 o 
  12   1   2        1.55        0.28      8.16 o 
  13   1   2        1.61        2.45     10.32 o 
  14   1   2      129.08      126.61     13.62 o 
 -15   2   2      162.65      177.29     13.52 o 
 -14   2   2        3.39        7.72      7.55 o 
 -13   2   2      178.52      181.07     11.50 o 
 -12   2   2       30.41       26.43      7.74 o 
 -11   2   2      129.76      121.88      8.90 o 
 -10   2   2       95.50       87.04      9.91 o 
  -9   2   2     1060.39     1060.85     17.79 o 
  -8   2   2      126.99      118.97      4.78 o 
  -7   2   2        1.53       -2.20      2.23 o 
  -6   2   2     4152.57     4354.82     52.85 o 
  -5   2   2     5430.15     5725.45     71.71 o 
  -4   2   2    11504.97    12360.18    135.12 o 
  -3   2   2    15501.33    16314.86    172.99 o 
  -2   2   2      861.21      828.07      8.35 o 
  -1   2   2      325.12      318.06      5.33 o 
   0   2   2    11480.90    11291.70    101.00 o 
   1   2   2    15911.15    15193.22    116.32 o 
   2   2   2     4158.97     4533.39     44.09 o 
   3   2   2     1130.73     1105.29     13.87 o 
   4   2   2     3555.47     3659.73     43.97 o 
   5   2   2      226.69      212.49      6.91 o 
   6   2   2      443.35      495.01      8.74 o 
   7   2   2      209.44      219.44      7.28 o 
   8   2   2      587.82      574.03     11.55 o 
   9   2   2        0.32        3.01      6.07 o 
  10   2   2      355.18      357.64     13.54 o 
  11   2   2       13.89       22.73      9.50 o 
  12   2   2       59.31       77.29     12.00 o 
  13   2   2      106.48       95.41     11.47 o 
  14   2   2       20.03       30.28     11.01 o 
 -15   3   2      115.70      144.33     12.64 o 
 -14   3   2       20.96       12.85      8.75 o 
 -13   3   2      161.84      189.46     11.78 o 
 -12   3   2      119.19      114.34     13.57 o 
 -11   3   2      139.63      109.88     11.67 o 
 -10   3   2      584.35      587.21     12.36 o 
  -9   3   2      662.18      668.61     14.12 o 
  -8   3   2        2.08        5.04      3.08 o 
  -7   3   2      211.03      230.55      6.74 o 
  -6   3   2     2507.14     2557.81     32.85 o 
  -5   3   2     2489.78     2500.00     26.44 o 
  -4   3   2        0.79       -0.08      1.77 o 
  -3   3   2    15483.49    16147.89    143.69 o 
  -2   3   2    82259.04    84988.57    806.15 o 
  -1   3   2     7307.37     7218.66     61.71 o 
   0   3   2     8844.86     8873.20     83.83 o 
   1   3   2       53.84       62.31      1.93 o 
   2   3   2     3596.17     3664.44     32.50 o 
   3   3   2     1567.03     1396.47     15.64 o 
   4   3   2     3958.32     3896.89     38.51 o 
   5   3   2     2104.76     2133.60     31.51 o 
   6   3   2     1971.39     2161.43     29.73 o 
   7   3   2      466.98      524.55     10.16 o 
   8   3   2     1944.16     1860.01     29.96 o 
   9   3   2        1.70        2.19      3.65 o 
  10   3   2        0.07       -1.55      6.96 o 
  11   3   2      530.47      521.74     17.13 o 
  12   3   2      358.97      329.25     15.99 o 
  13   3   2       51.20       68.59     10.95 o 
  14   3   2      196.02      188.30     14.81 o 
 -15   4   2       11.09       10.07      7.24 o 
 -14   4   2       62.35       52.86     11.65 o 
 -13   4   2      294.04      282.99     19.42 o 
 -12   4   2      652.44      642.78     21.51 o 
 -11   4   2      287.34      269.82     10.08 o 
 -10   4   2        7.08       13.42      3.93 o 
  -9   4   2     1206.77     1211.58     18.96 o 
  -8   4   2       57.62       63.96      6.55 o 
  -7   4   2     2525.20     2548.28     28.62 o 
  -6   4   2        7.40       -1.06      1.98 o 
  -5   4   2     2600.16     2669.45     27.76 o 
  -4   4   2      258.44      242.49      4.83 o 
  -3   4   2     3754.52     3854.21     37.90 o 
  -2   4   2     5764.38     5719.50     55.39 o 
  -1   4   2     8083.70     7852.10     72.15 o 
   0   4   2     3090.61     3237.22     33.48 o 
   1   4   2     3605.05     3882.40     36.03 o 
   2   4   2        5.65        4.61      1.76 o 
   3   4   2     6775.47     6925.26     66.12 o 
   4   4   2     1022.12     1066.81     15.25 o 
   5   4   2       34.12       48.49      2.20 o 
   6   4   2        1.20        8.18      2.07 o 
   7   4   2      536.90      501.83     11.79 o 
   8   4   2       80.05       86.29      5.69 o 
   9   4   2      135.80      136.14      8.95 o 
  10   4   2       36.11       22.16      5.59 o 
  11   4   2        4.96      -10.13      6.75 o 
  12   4   2       18.70       19.67      8.03 o 
  13   4   2      154.65      173.71     13.89 o 
  14   4   2       36.75       16.74     10.93 o 
 -15   5   2       31.87       25.26     10.76 o 
 -14   5   2       95.60      138.91     16.67 o 
 -13   5   2      270.60      291.81     13.61 o 
 -12   5   2      126.00      115.83      6.68 o 
 -11   5   2      186.58      214.08      7.74 o 
 -10   5   2     1597.06     1528.52     23.03 o 
  -9   5   2     1015.48      974.42     14.65 o 
  -8   5   2       94.59       98.20      5.79 o 
  -7   5   2       35.21       39.50      2.80 o 
  -6   5   2       71.85       73.54      3.25 o 
  -5   5   2     6648.15     6697.05     62.49 o 
  -4   5   2     3662.04     3731.98     41.51 o 
  -3   5   2     3145.72     3098.88     31.06 o 
  -2   5   2      214.45      148.41      4.35 o 
  -1   5   2     2902.26     2837.17     26.92 o 
   0   5   2     1304.41     1335.75     13.88 o 
   1   5   2      272.21      282.05      5.00 o 
   2   5   2      191.66      129.13      4.66 o 
   3   5   2      490.74      522.37      6.83 o 
   4   5   2        9.45        9.47      1.90 o 
   5   5   2     1436.57     1419.19     18.59 o 
   6   5   2     1145.85     1066.06     11.72 o 
   7   5   2        2.61        0.52      2.81 o 
   8   5   2      904.18      830.70     13.92 o 
   9   5   2     3695.33     3654.04     46.64 o 
  10   5   2      512.11      491.51     10.40 o 
  11   5   2      178.20      175.53      7.48 o 
  12   5   2       38.38       29.37      5.39 o 
  13   5   2       60.29       70.33      6.33 o 
  14   5   2        0.10       -9.54      6.36 o 
 -14   6   2       28.00       12.60      8.72 o 
 -13   6   2       23.05       26.76      6.53 o 
 -12   6   2       62.22       50.57      6.21 o 
 -11   6   2        6.87       -3.86      4.77 o 
 -10   6   2      168.11      152.71      6.89 o 
  -9   6   2      469.31      471.36     10.98 o 
  -8   6   2     2638.85     2528.35     29.25 o 
  -7   6   2       28.07       34.89      3.22 o 
  -6   6   2     1117.77     1100.90     12.55 o 
  -5   6   2     2896.08     3056.91     30.04 o 
  -4   6   2     1869.53     1998.84     21.04 o 
  -3   6   2    10408.43    10870.75    109.18 o 
  -2   6   2     2196.57     2310.51     24.12 o 
  -1   6   2     1280.05     1262.74     14.15 o 
   0   6   2     1937.90     1832.45     18.79 o 
   1   6   2      159.01      139.76      5.10 o 
   2   6   2     5480.48     5337.49     55.23 o 
   3   6   2      162.07      149.72      4.97 o 
   4   6   2       93.63      108.79      3.28 o 
   5   6   2      176.05      216.53      4.70 o 
   6   6   2      831.13      840.91     11.50 o 
   7   6   2     1568.26     1486.71     19.74 o 
   8   6   2      258.60      240.66     10.83 o 
   9   6   2        1.80        5.72      5.03 o 
  10   6   2      161.40      163.03      8.08 o 
  11   6   2     1160.47     1124.41     19.84 o 
  12   6   2      176.94      173.24      7.13 o 
  13   6   2       34.29       22.91      6.69 o 
  14   6   2       41.97       40.43      7.62 o 
 -14   7   2      409.64      463.75     20.99 o 
 -13   7   2        7.60        2.71      6.21 o 
 -12   7   2      302.84      279.69     18.69 o 
 -11   7   2      114.10       99.59      7.78 o 
 -10   7   2      354.53      350.71      9.96 o 
  -9   7   2       12.03        2.77      4.60 o 
  -8   7   2      467.77      439.49      7.93 o 
  -7   7   2        3.01        5.39      2.88 o 
  -6   7   2     1930.22     1878.29     20.81 o 
  -5   7   2      326.41      373.30      6.53 o 
  -4   7   2      299.88      216.11      4.91 o 
  -3   7   2      776.33      727.26     11.26 o 
  -2   7   2     3217.31     3502.77     34.02 o 
  -1   7   2     1449.06     1540.57     16.15 o 
   0   7   2      220.65      234.78      5.35 o 
   1   7   2      219.18      278.59      6.41 o 
   2   7   2      237.99      196.16      5.09 o 
   3   7   2       77.23       66.09      4.22 o 
   4   7   2     2435.21     2600.54     27.35 o 
   5   7   2     2917.14     3069.95     30.28 o 
   6   7   2      119.09      123.02      3.75 o 
   7   7   2      975.85      969.04     13.45 o 
   8   7   2        3.97        5.40      5.31 o 
   9   7   2      189.66      202.55      8.21 o 
  10   7   2       48.76       58.24      6.48 o 
  11   7   2        5.73        7.03      5.62 o 
  12   7   2        7.02       17.47      5.66 o 
  13   7   2       59.89       72.97      6.22 o 
  14   7   2       23.82       12.78      9.23 o 
 -14   8   2       60.31       73.35     10.93 o 
 -13   8   2       47.23       45.45      7.73 o 
 -12   8   2        1.31       -7.33      6.33 o 
 -11   8   2        4.72        0.14      3.96 o 
 -10   8   2     1052.71     1022.59     15.13 o 
  -9   8   2       63.10       68.17      4.59 o 
  -8   8   2     1180.63     1144.26     15.51 o 
  -7   8   2      451.50      465.23      9.67 o 
  -6   8   2        7.13       14.50      3.40 o 
  -5   8   2        8.92        8.35      2.63 o 
  -4   8   2      489.48      545.47      9.12 o 
  -3   8   2     1538.36     1383.32     17.27 o 
  -2   8   2     1555.49     1711.89     21.20 o 
  -1   8   2     4346.44     4382.37     45.68 o 
   0   8   2     5354.22     5591.47     54.95 o 
   1   8   2      562.96      555.59      9.61 o 
   2   8   2     3762.61     3993.24     42.72 o 
   3   8   2      412.50      399.29      8.61 o 
   4   8   2      122.89      145.50      4.47 o 
   5   8   2      208.65      220.67      5.49 o 
   6   8   2      168.93      202.32      5.05 o 
   7   8   2      547.63      545.24      9.73 o 
   8   8   2      104.01      108.98      6.17 o 
   9   8   2      458.39      438.79     13.76 o 
  10   8   2        0.02        7.30      6.47 o 
  11   8   2      419.03      420.35     15.03 o 
  12   8   2       76.05       63.45      7.86 o 
  13   8   2       96.85       96.91      8.79 o 
 -14   9   2      196.98      212.66      8.29 o 
 -13   9   2        2.02        3.92      4.96 o 
 -12   9   2       96.47      107.55      6.31 o 
 -11   9   2      105.50      106.93      5.41 o 
 -10   9   2      112.30      103.10      5.40 o 
  -9   9   2     2102.40     2019.03     26.30 o 
  -8   9   2        0.33       -3.10      3.96 o 
  -7   9   2      256.11      254.10      6.63 o 
  -6   9   2       71.12       65.21      4.50 o 
  -5   9   2     1232.94     1218.89     15.13 o 
  -4   9   2      440.94      439.61      8.54 o 
  -3   9   2      231.18      248.85      6.91 o 
  -2   9   2      827.79      811.34     13.40 o 
  -1   9   2      240.77      238.04      6.55 o 
   0   9   2     1723.33     1816.16     20.35 o 
   1   9   2      312.93      342.39      8.41 o 
   2   9   2       23.36       17.74      3.67 o 
   3   9   2      171.46      155.49      5.19 o 
   4   9   2      290.18      350.05      7.76 o 
   5   9   2     2260.61     2318.41     25.62 o 
   6   9   2     1296.90     1263.61     16.74 o 
   7   9   2      316.70      335.40      8.26 o 
   8   9   2      424.99      438.70     11.55 o 
   9   9   2     1431.71     1439.10     22.01 o 
  10   9   2       58.24       66.16      5.85 o 
  11   9   2        3.63       -1.36      4.90 o 
  12   9   2        2.61        2.23      4.99 o 
  13   9   2      177.39      196.24      8.06 o 
 -13  10   2       28.61       30.35      6.91 o 
 -12  10   2        5.78        7.53      4.47 o 
 -11  10   2        2.71        2.71      4.82 o 
 -10  10   2       17.41       20.43      4.78 o 
  -9  10   2       24.94       32.42      4.93 o 
  -8  10   2     1832.31     1828.83     23.18 o 
  -7  10   2        1.01        6.96      4.12 o 
  -6  10   2      907.02      895.94     12.10 o 
  -5  10   2       22.42       22.05      3.64 o 
  -4  10   2       94.88      122.21      5.78 o 
  -3  10   2      898.35     1059.87     16.04 o 
  -2  10   2      664.29      675.94     12.62 o 
  -1  10   2      533.99      550.91     10.43 o 
   0  10   2      421.58      500.27      9.94 o 
   1  10   2       38.83       49.18      5.33 o 
   2  10   2       47.05       43.68      3.77 o 
   3  10   2       76.15       88.40      4.59 o 
   4  10   2        1.55       -0.56      3.63 o 
   5  10   2       93.27       77.54      4.82 o 
   6  10   2     2012.59     1954.51     23.96 o 
   7  10   2      133.40      134.05      5.98 o 
   8  10   2      192.28      178.76      6.88 o 
   9  10   2        0.16       -6.98      4.66 o 
  10  10   2      458.38      457.44     11.84 o 
  11  10   2       37.75       33.73      5.92 o 
  12  10   2        9.52       21.47      5.87 o 
  13  10   2      135.58      136.26      7.81 o 
 -13  11   2      121.53      149.02      7.84 o 
 -12  11   2        0.04       -3.44      4.56 o 
 -11  11   2      138.70      129.04      6.37 o 
 -10  11   2       26.63       19.44      4.92 o 
  -9  11   2      134.71      125.23      6.14 o 
  -8  11   2       13.99       17.16      4.67 o 
  -7  11   2      145.99      133.49      6.18 o 
  -6  11   2       97.57      103.59      4.74 o 
  -5  11   2      152.85      162.13      8.79 o 
  -4  11   2      699.68      653.86     12.67 o 
  -3  11   2     1195.61     1213.90     20.61 o 
  -2  11   2        9.33        6.48      4.60 o 
  -1  11   2      608.58      531.56     13.88 o 
   0  11   2     1835.00     1921.10     24.58 o 
   1  11   2      254.30      297.03      8.49 o 
   2  11   2     1638.69     1679.41     22.48 o 
   3  11   2     1227.33     1184.47     19.17 o 
   4  11   2       96.08       85.50      5.09 o 
   5  11   2     1744.09     1658.60     21.50 o 
   6  11   2      230.46      206.15      6.78 o 
   7  11   2      346.86      332.18      9.22 o 
   8  11   2      304.21      322.02      9.12 o 
   9  11   2        1.30        3.19      4.96 o 
  10  11   2       12.35        8.07      5.69 o 
  11  11   2       42.09       33.16      6.32 o 
  12  11   2      321.37      361.96     11.25 o 
 -13  12   2        4.90       -3.24      6.43 o 
 -12  12   2      218.50      220.97      8.04 o 
 -11  12   2        1.99        4.28      4.96 o 
 -10  12   2        0.37        2.22      4.89 o 
  -9  12   2      207.42      208.16      7.51 o 
  -8  12   2      125.84      118.71      6.32 o 
  -7  12   2      819.37      853.28     14.30 o 
  -6  12   2     2725.82     2644.95     28.44 o 
  -5  12   2       15.90       21.07      5.28 o 
  -4  12   2        4.71        7.09      4.82 o 
  -3  12   2       24.49       36.33      4.79 o 
  -2  12   2     1806.23     1793.79     25.80 o 
  -1  12   2     2678.17     2568.85     34.14 o 
   0  12   2     3162.32     3212.32     45.34 o 
   1  12   2      307.78      302.46      9.64 o 
   2  12   2        2.17        3.56      3.82 o 
   3  12   2     1126.61     1201.70     17.15 o 
   4  12   2     1644.97     1584.67     21.01 o 
   5  12   2      499.99      482.37     11.34 o 
   6  12   2      918.37      922.32     15.72 o 
   7  12   2       28.61       29.63      5.22 o 
   8  12   2     1403.38     1466.97     22.04 o 
   9  12   2        4.86        9.12      5.25 o 
  10  12   2       64.65       63.90     10.93 o 
  11  12   2      164.21      186.50      9.24 o 
  12  12   2        4.87        7.73      6.65 o 
 -12  13   2       43.97       73.51      8.40 o 
 -11  13   2      559.00      567.25     13.97 o 
 -10  13   2       66.11       65.58      6.37 o 
  -9  13   2      255.83      273.18      9.18 o 
  -8  13   2      247.23      237.70     10.29 o 
  -7  13   2        0.07       -5.27      5.24 o 
  -6  13   2      312.71      312.63      8.98 o 
  -5  13   2      172.98      161.46      7.63 o 
  -4  13   2      574.88      500.79     12.17 o 
  -3  13   2      148.11      132.76      7.39 o 
  -2  13   2      549.47      603.95     13.47 o 
  -1  13   2        9.58        3.55      5.77 o 
   0  13   2        6.12       -1.48      5.48 o 
   1  13   2       94.99      107.46      6.55 o 
   2  13   2        0.08       -3.41      4.00 o 
   3  13   2      153.53      165.90      6.46 o 
   4  13   2      315.11      288.89      8.33 o 
   5  13   2      102.48      108.94      6.01 o 
   6  13   2       84.95       90.42      7.92 o 
   7  13   2        1.80        3.13      5.13 o 
   8  13   2      125.28      115.53      7.24 o 
   9  13   2       23.40       17.81      6.06 o 
  10  13   2       10.21       -0.01      5.90 o 
  11  13   2        8.13        7.48      7.23 o 
 -12  14   2       44.21       54.36      7.29 o 
 -11  14   2        8.06        0.54      6.24 o 
 -10  14   2      210.14      220.63      9.54 o 
  -9  14   2       38.60       43.47      7.55 o 
  -8  14   2      636.08      647.31     17.04 o 
  -7  14   2       33.05       29.41      7.10 o 
  -6  14   2      261.25      215.47      9.90 o 
  -5  14   2      294.18      261.97     10.66 o 
  -4  14   2      914.51      883.80     20.31 o 
  -3  14   2      322.16      328.20     12.45 o 
  -2  14   2      243.54      213.20     10.62 o 
  -1  14   2      430.14      412.57     15.59 o 
   0  14   2      274.63      248.88     12.41 o 
   1  14   2     3060.28     2880.18     52.30 o 
   2  14   2      132.50      127.74      7.12 o 
   3  14   2       66.50       60.04      5.72 o 
   4  14   2      936.14      925.06     16.20 o 
   5  14   2       13.19       13.73      5.02 o 
   6  14   2        0.22       -7.18      5.25 o 
   7  14   2       96.61       90.18     11.64 o 
   8  14   2       35.50       33.26      6.59 o 
   9  14   2       31.47       27.13      6.62 o 
  10  14   2      152.38      165.81      8.97 o 
  11  14   2       86.21      112.45      9.69 o 
 -11  15   2       10.03       22.08      7.81 o 
 -10  15   2       76.31       60.63      8.54 o 
  -9  15   2       16.14       14.02      8.38 o 
  -8  15   2        1.03        0.30      7.50 o 
  -7  15   2      381.54      413.45     13.83 o 
  -6  15   2       83.64       95.42      8.21 o 
  -5  15   2        4.03       -0.01      6.95 o 
  -4  15   2      345.20      271.94     13.31 o 
  -3  15   2      174.00      153.35     11.02 o 
  -2  15   2      127.39      145.06     10.83 o 
  -1  15   2     2654.89     2554.41     48.24 o 
   0  15   2     2391.82     2355.82     45.57 o 
   1  15   2      501.51      517.69     32.72 o 
   2  15   2       13.85       -1.78      8.21 o 
   3  15   2      270.21      279.55     10.51 o 
   4  15   2        9.28        1.60      5.53 o 
   5  15   2      496.06      501.96     13.02 o 
   6  15   2      228.17      215.86      9.21 o 
   7  15   2       13.63       14.37      6.64 o 
   8  15   2       14.97       14.50      6.84 o 
   9  15   2       50.97       49.84      7.21 o 
  10  15   2       55.03       59.99      7.66 o 
 -10  16   2       27.06       37.92      8.54 o 
  -9  16   2      160.64      166.76     13.82 o 
  -8  16   2       17.49       11.34      9.11 o 
  -7  16   2        8.16        3.07      7.53 o 
  -6  16   2        0.92       -0.62      7.27 o 
  -5  16   2      803.40      750.56     24.23 o 
  -4  16   2       22.14       22.14      8.40 o 
  -3  16   2        4.30        0.03      9.31 o 
  -2  16   2      274.85      283.66     16.50 o 
  -1  16   2      255.61      264.44     13.85 o 
   0  16   2      266.91      291.04     14.03 o 
   1  16   2      968.73      979.19     25.70 o 
   2  16   2       23.34       34.73      6.72 o 
   3  16   2       83.64       88.41     12.10 o 
   4  16   2       60.02       37.15      6.95 o 
   5  16   2      354.46      357.20     25.27 o 
   6  16   2      135.32      147.89     10.27 o 
   7  16   2      793.28      791.78     23.55 o 
   8  16   2      595.51      626.15     19.56 o 
   9  16   2       98.75      143.11     11.77 o 
  10  16   2       10.12       14.48      8.95 o 
  -9  17   2       35.64       36.76      9.37 o 
  -8  17   2       17.97       24.30      9.82 o 
  -7  17   2       64.12       52.30     10.38 o 
  -6  17   2        2.85       -4.95      7.82 o 
  -5  17   2      338.51      340.64     15.27 o 
  -4  17   2       39.92       47.73      9.76 o 
  -3  17   2       26.70       17.91      9.01 o 
  -2  17   2      140.70      173.46     12.66 o 
  -1  17   2       57.79       38.03      9.20 o 
   0  17   2      555.14      545.16     19.78 o 
   1  17   2       56.30       50.93      9.67 o 
   2  17   2      100.70      103.24     10.93 o 
   3  17   2      101.68      104.83     10.88 o 
   4  17   2      435.34      487.36     17.14 o 
   5  17   2      484.18      489.49     31.43 o 
   6  17   2        0.50        0.41      8.73 o 
   7  17   2       37.31       28.32     11.44 o 
   8  17   2      146.33      194.46     40.44 o 
   9  17   2        0.10       -7.31      9.50 o 
  -8  18   2        0.91        4.60     10.13 o 
  -7  18   2       74.35       67.43     12.11 o 
  -6  18   2       50.94       46.58     10.07 o 
  -5  18   2       36.45       36.23      9.42 o 
  -4  18   2      111.79      109.28     11.54 o 
  -3  18   2        2.81        9.49      8.68 o 
  -2  18   2        2.09        9.87      8.87 o 
  -1  18   2      407.53      432.65     18.04 o 
   0  18   2       81.24      102.71     11.52 o 
   1  18   2      861.25      906.43     25.77 o 
   2  18   2        0.06        0.53      8.42 o 
   3  18   2       48.32       48.50     10.01 o 
   4  18   2        1.97       16.00     11.86 o 
   5  18   2      150.32      174.81     14.11 o 
   6  18   2       53.46       54.37     11.32 o 
   7  18   2      156.00      142.16     15.54 o 
   8  18   2       65.28       52.55     17.82 o 
  -7  19   2       43.93       31.37     23.71 o 
  -6  19   2       67.38       79.18     11.42 o 
  -5  19   2      141.24      120.04     11.93 o 
  -4  19   2       66.32       58.73     12.58 o 
  -3  19   2      138.78      156.34     13.36 o 
  -2  19   2        3.67        9.94      9.54 o 
  -1  19   2        7.84        7.75      9.44 o 
   0  19   2       27.88       29.74     10.19 o 
   1  19   2       63.26       59.43     11.14 o 
   2  19   2       56.86       58.60     15.26 o 
   3  19   2        2.10        2.09      8.93 o 
   4  19   2      164.21      137.48     15.08 o 
   5  19   2      224.43      249.80     17.67 o 
   6  19   2       26.86        4.50     12.23 o 
   7  19   2       63.32       75.79     14.62 o 
  -6  20   2       35.31       17.47     12.07 o 
  -5  20   2        0.16       -1.40     11.52 o 
  -4  20   2        6.53       19.37     11.83 o 
  -3  20   2      965.36     1158.42     31.76 o 
  -2  20   2        3.54        8.32      9.86 o 
  -1  20   2       87.66       84.78     11.99 o 
   0  20   2        6.58        6.81     10.43 o 
   1  20   2        2.51       -1.57      9.61 o 
   2  20   2       51.51       43.35     11.21 o 
   3  20   2        0.17       -8.59     13.24 o 
   4  20   2      171.11      164.19     18.55 o 
   5  20   2       54.96       73.35     13.74 o 
  -4  21   2       69.82       72.52     14.58 o 
  -3  21   2      134.33      151.31     15.68 o 
  -2  21   2       25.75       47.21     11.68 o 
  -1  21   2      355.54      426.99     23.37 o 
   0  21   2        0.02        0.86     11.91 o 
   1  21   2        0.04       -7.85      9.98 o 
   2  21   2      102.08      112.19     14.74 o 
   3  21   2       73.09      100.09     15.65 o 
 -15   0   3      126.35      114.55     19.29 o 
 -13   0   3      116.92       96.46     12.24 o 
 -11   0   3        3.47        0.41     10.82 o 
  -9   0   3     1070.17     1148.01     33.56 o 
  -7   0   3     1793.12     2127.46     40.12 o 
  -5   0   3      258.48      224.60      7.69 o 
  -3   0   3      855.25      790.23     11.68 o 
  -1   0   3    31160.21    30435.44    576.07 o 
   1   0   3     6890.17     7100.96     71.75 o 
   3   0   3     1273.84     1211.27     21.99 o 
   5   0   3      499.34      507.31     10.22 o 
   7   0   3       78.95       48.94      4.58 o 
   9   0   3      560.60      523.88     26.20 o 
  11   0   3      514.56      539.03     38.35 o 
  13   0   3       89.15       51.44     19.77 o 
 -15   1   3        0.06      -13.05      8.70 o 
 -14   1   3       39.72       22.85      7.89 o 
 -13   1   3      133.89      118.83     10.22 o 
 -12   1   3      122.54      101.21      9.11 o 
 -11   1   3      164.14      123.14      9.24 o 
 -10   1   3        3.97       11.61      7.49 o 
  -9   1   3      370.57      433.88      9.77 o 
  -8   1   3      750.85      718.71     14.03 o 
  -7   1   3      424.57      464.71      8.68 o 
  -6   1   3     9331.80    10046.79    129.46 o 
  -5   1   3    10438.78    11643.63    177.60 o 
  -4   1   3     9321.60     9449.47     97.71 o 
  -3   1   3       17.59        9.45      1.69 o 
  -2   1   3      418.39      370.31      4.43 o 
  -1   1   3     7379.79     7125.46     70.21 o 
   0   1   3    10859.23    10989.49     88.03 o 
   1   1   3    25808.84    25851.87    193.16 o 
   2   1   3     9714.96     9885.29     77.78 o 
   3   1   3     1759.24     1857.50     22.17 o 
   4   1   3     2557.88     2464.30     39.21 o 
   5   1   3       12.76       14.32      3.30 o 
   6   1   3       21.17        9.55      2.41 o 
   7   1   3     3295.67     3503.76     53.28 o 
   8   1   3      523.86      530.79     13.14 o 
   9   1   3      248.14      230.86     11.78 o 
  10   1   3      141.93      142.21     12.02 o 
  11   1   3      105.65      106.02     11.99 o 
  12   1   3       69.14       66.49     11.74 o 
  13   1   3       34.81       29.90     13.87 o 
  14   1   3       74.87       66.45     16.82 o 
 -15   2   3       60.00       62.00     10.66 o 
 -14   2   3        3.26        6.02      8.44 o 
 -13   2   3       36.34        7.79      7.82 o 
 -12   2   3      352.62      310.95     13.31 o 
 -11   2   3       26.70        1.62      6.64 o 
 -10   2   3       14.21       20.16      3.58 o 
  -9   2   3      664.27      699.36     13.80 o 
  -8   2   3        2.79        3.63      2.81 o 
  -7   2   3      455.51      461.21     11.27 o 
  -6   2   3    17770.63    19024.64    224.98 o 
  -5   2   3     9704.56    10229.59    112.05 o 
  -4   2   3      464.67      458.54      6.09 o 
  -3   2   3     4559.97     4529.67     49.60 o 
  -2   2   3      531.90      689.02      7.85 o 
  -1   2   3    17547.97    17910.41    160.18 o 
   0   2   3     4536.33     4554.22     41.57 o 
   1   2   3       29.71       40.59      2.29 o 
   2   2   3        5.69       11.87      1.72 o 
   3   2   3     3521.64     3696.06     37.34 o 
   4   2   3      481.80      569.45      8.85 o 
   5   2   3       62.77       50.02      4.21 o 
   6   2   3      245.09      200.08      6.28 o 
   7   2   3      394.27      343.04     10.23 o 
   8   2   3     6047.32     5918.35     78.16 o 
   9   2   3        0.06        9.01      3.31 o 
  10   2   3      117.18      121.60     10.06 o 
  11   2   3        4.17       -6.69      7.64 o 
  12   2   3        0.52       -9.57      9.38 o 
  13   2   3       11.61        2.91     10.76 o 
  14   2   3      423.74      565.43     27.16 o 
 -15   3   3      490.07      535.88     20.16 o 
 -14   3   3       24.36       33.36     10.95 o 
 -13   3   3      454.56      476.52     17.03 o 
 -12   3   3       32.12       17.49      7.37 o 
 -11   3   3        9.34       13.89      4.67 o 
 -10   3   3        7.50       12.07      4.13 o 
  -9   3   3      129.03      144.64      5.89 o 
  -8   3   3      462.85      415.70     10.49 o 
  -7   3   3     1564.80     1551.01     21.67 o 
  -6   3   3     7440.71     8101.95     84.17 o 
  -5   3   3    16323.25    17141.44    185.19 o 
  -4   3   3    17392.11    17992.71    163.02 o 
  -3   3   3      270.39      261.37      4.25 o 
  -2   3   3     3216.30     3383.35     34.61 o 
  -1   3   3      914.66      843.73      9.23 o 
   0   3   3    19814.15    19959.61    184.96 o 
   1   3   3     9196.33     9343.49     87.85 o 
   2   3   3       79.54       95.74      3.73 o 
   3   3   3      243.62      229.29      4.84 o 
   4   3   3      631.12      727.95      9.53 o 
   5   3   3      278.14      248.30      5.94 o 
   6   3   3     2238.93     2413.82     36.74 o 
   7   3   3     2871.54     2969.88     34.94 o 
   8   3   3      131.50      127.42      7.67 o 
   9   3   3      381.55      389.20     13.08 o 
  10   3   3        4.05        4.86      3.46 o 
  11   3   3        9.42       17.29      8.23 o 
  12   3   3      129.85      149.01     12.14 o 
  13   3   3        4.08      -11.49      9.53 o 
  14   3   3       13.76       21.13     17.93 o 
 -15   4   3       51.11       48.24      9.50 o 
 -14   4   3      182.84      189.68     10.88 o 
 -13   4   3       67.40       59.57      7.35 o 
 -12   4   3     1875.64     1779.22     27.08 o 
 -11   4   3        2.67        2.12      4.82 o 
 -10   4   3       40.62       43.99      5.03 o 
  -9   4   3     1245.58     1247.63     16.85 o 
  -8   4   3       33.37       27.26      3.38 o 
  -7   4   3      452.27      424.76      7.59 o 
  -6   4   3      396.00      466.90      7.27 o 
  -5   4   3     1080.14     1118.22     12.15 o 
  -4   4   3      194.97      174.78      4.09 o 
  -3   4   3     1134.41     1222.07     18.64 o 
  -2   4   3      999.87     1028.46     10.83 o 
  -1   4   3     4802.45     4908.17     47.75 o 
   0   4   3     2636.20     2559.19     25.60 o 
   1   4   3     7647.79     7451.43     67.55 o 
   2   4   3       32.20       28.43      2.27 o 
   3   4   3     1767.48     1907.58     19.59 o 
   4   4   3     2256.55     2401.68     27.77 o 
   5   4   3      302.53      288.88      6.17 o 
   6   4   3       27.48       32.28      2.53 o 
   7   4   3      155.23      150.28      4.70 o 
   8   4   3       88.46       84.96      5.96 o 
   9   4   3     1489.07     1470.78     24.03 o 
  10   4   3     1082.72     1051.01     21.77 o 
  11   4   3      109.54      106.99      8.45 o 
  12   4   3      314.57      338.35     14.85 o 
  13   4   3      111.07      116.01      9.10 o 
  14   4   3       71.26       65.11      8.48 o 
 -15   5   3      706.46      700.98     37.16 o 
 -14   5   3       48.81       58.40      8.81 o 
 -13   5   3      188.39      183.10      8.12 o 
 -12   5   3        9.55        6.85      4.94 o 
 -11   5   3      504.62      527.28     11.77 o 
 -10   5   3        0.24        4.98      4.43 o 
  -9   5   3       22.20       11.04      3.40 o 
  -8   5   3      177.14      205.31      8.21 o 
  -7   5   3       47.40       40.86      2.95 o 
  -6   5   3     1357.18     1346.03     15.35 o 
  -5   5   3     2070.91     2144.45     21.57 o 
  -4   5   3     1942.87     1983.14     23.43 o 
  -3   5   3     6386.73     6794.69     69.78 o 
  -2   5   3     2118.30     2271.04     22.09 o 
  -1   5   3      621.59      674.55      8.57 o 
   0   5   3       99.13      106.01      3.15 o 
   1   5   3       79.06       69.96      2.67 o 
   2   5   3     2273.83     2240.17     23.13 o 
   3   5   3        0.18        2.61      2.07 o 
   4   5   3     3053.64     3134.03     31.25 o 
   5   5   3     1451.78     1489.26     18.38 o 
   6   5   3      644.35      713.95     14.10 o 
   7   5   3      130.90      123.67      5.42 o 
   8   5   3      129.71      106.18      5.80 o 
   9   5   3       82.97       79.61      5.46 o 
  10   5   3      511.28      475.31     10.19 o 
  11   5   3       78.05       75.37      5.27 o 
  12   5   3      637.72      615.63     17.09 o 
  13   5   3      375.77      371.07     11.31 o 
  14   5   3       57.81       61.28      8.22 o 
 -15   6   3        8.65       -3.59     11.23 o 
 -14   6   3       94.17       97.29     12.46 o 
 -13   6   3        0.07        3.44      5.61 o 
 -12   6   3      190.09      182.75      8.46 o 
 -11   6   3      709.95      780.69     15.19 o 
 -10   6   3      360.23      366.59      8.70 o 
  -9   6   3      441.84      443.09     13.72 o 
  -8   6   3     2911.50     2940.38     33.46 o 
  -7   6   3     1003.99     1048.43     12.46 o 
  -6   6   3      184.23      176.42      4.20 o 
  -5   6   3       56.88       72.16      3.76 o 
  -4   6   3      787.97      879.58     12.50 o 
  -3   6   3    13637.06    14718.78    149.55 o 
  -2   6   3      826.25      816.50     10.02 o 
  -1   6   3    10186.89    10195.27     93.26 o 
   0   6   3      731.41      768.90      9.21 o 
   1   6   3        0.42        2.11      2.02 o 
   2   6   3     2426.65     2539.90     29.38 o 
   3   6   3     1248.83     1182.57     14.37 o 
   4   6   3     1606.87     1518.52     19.61 o 
   5   6   3      182.95      161.74      3.81 o 
   6   6   3      419.02      463.87      7.43 o 
   7   6   3      449.83      436.40      9.35 o 
   8   6   3       91.21       88.21      6.14 o 
   9   6   3     2765.00     2765.93     39.86 o 
  10   6   3       13.82       11.55      5.15 o 
  11   6   3      307.62      298.57      9.37 o 
  12   6   3        1.47        0.80      4.88 o 
  13   6   3        5.04        3.38      6.70 o 
  14   6   3       14.92       12.74      7.45 o 
 -14   7   3        3.81        3.91      8.63 o 
 -13   7   3       26.06       25.26      8.69 o 
 -12   7   3       52.29       55.39      7.38 o 
 -11   7   3        5.87        1.89      4.19 o 
 -10   7   3      190.41      190.62      6.23 o 
  -9   7   3     1851.60     1785.02     25.02 o 
  -8   7   3       67.89       66.20      3.91 o 
  -7   7   3     1197.85     1174.92     14.02 o 
  -6   7   3       43.90       49.79      3.18 o 
  -5   7   3      729.73      789.74     11.12 o 
  -4   7   3     1322.01     1396.31     20.52 o 
  -3   7   3     7905.67     8911.61     91.92 o 
  -2   7   3       37.54       45.47      3.37 o 
  -1   7   3     8706.78     8737.32     80.92 o 
   0   7   3      684.73      665.05      9.60 o 
   1   7   3      768.36      750.36     10.93 o 
   2   7   3      508.02      549.75      9.04 o 
   3   7   3     3022.45     3011.36     34.76 o 
   4   7   3        0.10       -1.84      2.62 o 
   5   7   3       99.83      122.84      4.03 o 
   6   7   3      429.88      457.77      9.92 o 
   7   7   3       13.92       13.30      3.33 o 
   8   7   3      159.26      149.00      7.96 o 
   9   7   3       15.99       12.29      5.94 o 
  10   7   3      186.75      186.49      8.22 o 
  11   7   3      517.46      512.36     13.40 o 
  12   7   3      130.91      124.87      7.53 o 
  13   7   3       38.45       51.52      6.16 o 
 -14   8   3        5.12       15.05      5.20 o 
 -13   8   3       32.83       42.72      5.10 o 
 -12   8   3       42.49       29.25      4.73 o 
 -11   8   3      498.49      477.43     10.72 o 
 -10   8   3     1975.36     2050.27     26.20 o 
  -9   8   3      165.15      163.63      5.95 o 
  -8   8   3      688.74      676.22     10.63 o 
  -7   8   3      208.20      203.68      6.73 o 
  -6   8   3      214.28      208.13      5.36 o 
  -5   8   3       52.85       46.74      4.06 o 
  -4   8   3      290.01      286.23      6.80 o 
  -3   8   3     1941.11     2171.12     25.17 o 
  -2   8   3      685.18      802.65     14.66 o 
  -1   8   3    20239.14    22001.85    198.27 o 
   0   8   3     2944.56     2643.13     31.05 o 
   1   8   3       75.56       78.47      3.65 o 
   2   8   3     2582.17     2522.39     28.31 o 
   3   8   3        0.14        1.48      3.00 o 
   4   8   3       15.08        6.80      2.92 o 
   5   8   3      660.94      717.22     11.08 o 
   6   8   3      325.98      350.69      7.07 o 
   7   8   3       32.41       36.98      4.04 o 
   8   8   3      125.97      143.59      6.11 o 
   9   8   3      650.87      585.58     11.03 o 
  10   8   3      216.16      228.67     11.33 o 
  11   8   3       19.51       17.79      5.27 o 
  12   8   3       89.19       96.68     11.01 o 
  13   8   3        6.47       15.41      6.91 o 
 -14   9   3        6.75        5.16      5.32 o 
 -13   9   3      254.08      269.06      8.45 o 
 -12   9   3       68.45       82.11      5.41 o 
 -11   9   3      354.47      391.79      8.82 o 
 -10   9   3       43.94       42.98      4.56 o 
  -9   9   3     1252.10     1235.67     27.50 o 
  -8   9   3       94.24      104.53      5.10 o 
  -7   9   3      136.94      140.07      5.07 o 
  -6   9   3       31.69       36.84      3.97 o 
  -5   9   3       72.04       89.62      4.01 o 
  -4   9   3        8.93        5.30      3.38 o 
  -3   9   3        7.10        1.48      3.27 o 
  -2   9   3     2126.64     2332.73     26.40 o 
  -1   9   3       22.69       16.80      2.87 o 
   0   9   3        0.03       -0.30      2.65 o 
   1   9   3       11.31        6.00      2.71 o 
   2   9   3     3025.06     3090.93     34.27 o 
   3   9   3     1359.36     1320.79     17.01 o 
   4   9   3      164.91      165.00      5.41 o 
   5   9   3     2366.63     2411.48     27.97 o 
   6   9   3       55.17       54.08      4.97 o 
   7   9   3      189.21      173.91      6.97 o 
   8   9   3        1.46       -1.28      4.85 o 
   9   9   3       51.02       51.42      5.73 o 
  10   9   3      149.24      136.28      8.91 o 
  11   9   3       12.27       25.34      5.48 o 
  12   9   3      187.54      197.87     12.83 o 
  13   9   3      221.07      216.42      8.15 o 
 -13  10   3        7.44       13.84      5.54 o 
 -12  10   3      206.36      228.04      8.54 o 
 -11  10   3      191.70      206.21      6.92 o 
 -10  10   3       52.90       47.52      4.92 o 
  -9  10   3       47.14       46.65      5.21 o 
  -8  10   3      113.30      120.09      5.47 o 
  -7  10   3     1178.03     1130.13     14.73 o 
  -6  10   3      458.66      444.90      9.71 o 
  -5  10   3      257.66      274.09      6.88 o 
  -4  10   3       16.95       18.40      4.23 o 
  -3  10   3      778.87      773.06     14.94 o 
  -2  10   3      272.66      307.70      7.91 o 
  -1  10   3     1018.74     1020.23     14.26 o 
   0  10   3      285.12      219.04      8.15 o 
   1  10   3      542.30      524.27      9.28 o 
   2  10   3      720.68      821.59     16.49 o 
   3  10   3      827.21      858.04     12.97 o 
   4  10   3     1278.57     1281.74     17.26 o 
   5  10   3       58.27       66.05      4.80 o 
   6  10   3      380.24      356.02      8.55 o 
   7  10   3      365.02      364.04      8.96 o 
   8  10   3      100.84       89.37      5.88 o 
   9  10   3       68.25       68.20      6.37 o 
  10  10   3      489.12      480.36     12.35 o 
  11  10   3       73.86       62.29      7.68 o 
  12  10   3        9.00       12.10      6.96 o 
  13  10   3      191.36      193.66      8.43 o 
 -13  11   3        1.18       -1.27      5.74 o 
 -12  11   3        0.33       -1.58      4.65 o 
 -11  11   3       14.49       25.91      5.04 o 
 -10  11   3      139.91      160.76      6.94 o 
  -9  11   3        1.20        3.36      4.59 o 
  -8  11   3      361.28      374.87      8.91 o 
  -7  11   3      362.37      336.72      9.97 o 
  -6  11   3      652.89      658.30     11.04 o 
  -5  11   3      328.63      335.40      8.97 o 
  -4  11   3      184.29      191.90      7.15 o 
  -3  11   3      581.26      626.31     13.78 o 
  -2  11   3     2539.23     2664.91     35.54 o 
  -1  11   3        0.05        0.59      4.44 o 
   0  11   3     1302.92     1276.88     21.52 o 
   1  11   3      363.72      433.96      8.89 o 
   2  11   3      444.80      451.17      9.66 o 
   3  11   3       74.87       80.80      6.96 o 
   4  11   3      248.62      253.11      7.20 o 
   5  11   3       29.13       35.35      4.61 o 
   6  11   3        3.28        1.67      4.50 o 
   7  11   3     1790.63     1681.51     22.32 o 
   8  11   3       19.35       13.56      5.09 o 
   9  11   3      578.10      563.28     14.92 o 
  10  11   3        0.06       -8.38      5.59 o 
  11  11   3        2.27       13.73      6.25 o 
  12  11   3       97.03      110.81      8.07 o 
 -13  12   3       70.16       70.77      8.77 o 
 -12  12   3        4.51        5.18      5.46 o 
 -11  12   3      113.67      108.45      6.56 o 
 -10  12   3       60.71       59.69      5.71 o 
  -9  12   3       67.99       83.29      6.57 o 
  -8  12   3      142.42      137.95      7.28 o 
  -7  12   3      194.24      162.19      7.27 o 
  -6  12   3      155.53      148.98      6.70 o 
  -5  12   3      687.97      712.63     13.48 o 
  -4  12   3        6.23        1.49      5.55 o 
  -3  12   3       21.91       15.08      5.27 o 
  -2  12   3      494.81      455.21     11.54 o 
  -1  12   3        5.75        0.63      5.30 o 
   0  12   3      173.34      174.97      7.41 o 
   1  12   3     1793.59     1726.04     20.77 o 
   2  12   3      502.05      489.97     11.23 o 
   3  12   3      319.11      327.56      8.30 o 
   4  12   3      321.94      322.49     11.02 o 
   5  12   3      938.92      967.10     20.08 o 
   6  12   3      519.70      563.34     12.10 o 
   7  12   3      955.92      893.92     16.67 o 
   8  12   3       42.47       40.51      5.99 o 
   9  12   3        0.03       -1.43      5.26 o 
  10  12   3       12.04        3.41      6.27 o 
  11  12   3       17.92        2.76      6.65 o 
  12  12   3       19.95       15.88      7.36 o 
 -12  13   3      104.46      131.93      9.22 o 
 -11  13   3        1.13       -9.39      6.26 o 
 -10  13   3       38.19       34.07      6.54 o 
  -9  13   3      212.13      197.43      9.06 o 
  -8  13   3      697.84      692.70     15.55 o 
  -7  13   3      518.40      467.22     13.00 o 
  -6  13   3       50.52       38.00      6.93 o 
  -5  13   3      490.57      465.94     16.90 o 
  -4  13   3     1469.15     1451.38     24.67 o 
  -3  13   3        5.52        4.23      6.24 o 
  -2  13   3       11.30        5.35      6.20 o 
  -1  13   3      711.04      688.03     17.33 o 
   0  13   3       97.43      107.44      7.42 o 
   1  13   3      614.24      592.32     12.54 o 
   2  13   3       32.26       36.81      5.25 o 
   3  13   3     2187.62     2120.20     28.30 o 
   4  13   3        6.10        6.36      4.46 o 
   5  13   3       13.74        9.06      4.59 o 
   6  13   3     1032.05     1058.80     20.29 o 
   7  13   3     1412.13     1345.12     24.03 o 
   8  13   3        3.47       -4.96      5.50 o 
   9  13   3        2.40       -6.30      6.67 o 
  10  13   3      219.18      222.12     13.26 o 
  11  13   3       97.51      111.94      9.98 o 
 -12  14   3        1.58       -6.08      6.93 o 
 -11  14   3       93.84       97.85     12.44 o 
 -10  14   3        2.68        5.38      6.71 o 
  -9  14   3       14.36       23.41      7.17 o 
  -8  14   3      154.52      125.43     10.13 o 
  -7  14   3       19.62       12.37      6.59 o 
  -6  14   3       29.05       11.59      6.29 o 
  -5  14   3        2.98       -1.50      6.57 o 
  -4  14   3      199.75      202.11     12.48 o 
  -3  14   3       60.69       32.42      7.51 o 
  -2  14   3      263.25      244.02     12.49 o 
  -1  14   3      377.88      402.09     25.30 o 
   0  14   3      690.97      727.00     20.54 o 
   1  14   3        0.53       -7.41      4.94 o 
   2  14   3       40.16       43.13      6.58 o 
   3  14   3      131.43      119.84      6.34 o 
   4  14   3       83.25       95.20      6.26 o 
   5  14   3      248.73      239.27     12.44 o 
   6  14   3      295.35      271.44      9.69 o 
   7  14   3       59.98       69.97      8.52 o 
   8  14   3      117.18      129.00      8.28 o 
   9  14   3       20.60       19.65      6.97 o 
  10  14   3       47.42       29.37      8.03 o 
  11  14   3      252.70      266.17     14.81 o 
 -11  15   3        5.34        6.80      7.79 o 
 -10  15   3        1.99       -5.46      6.88 o 
  -9  15   3      145.24      147.07     11.12 o 
  -8  15   3       42.75       38.45      8.50 o 
  -7  15   3      116.82      111.39      8.92 o 
  -6  15   3      288.55      295.80     15.44 o 
  -5  15   3      207.54      176.64     11.62 o 
  -4  15   3     1622.52     1569.11     33.93 o 
  -3  15   3      370.98      379.53     15.55 o 
  -2  15   3       60.59       77.21      9.19 o 
  -1  15   3      761.11      695.35     20.93 o 
   0  15   3      957.79      898.90     23.67 o 
   1  15   3      531.47      573.56     15.16 o 
   2  15   3     1390.36     1340.89     27.59 o 
   3  15   3      103.73       90.55      8.11 o 
   4  15   3       26.06       32.77      5.84 o 
   5  15   3       93.86      101.11     13.37 o 
   6  15   3       13.93       19.59      6.13 o 
   7  15   3        6.01        3.60      6.52 o 
   8  15   3      405.61      354.43     11.83 o 
   9  15   3       66.45       53.86      7.57 o 
  10  15   3       18.57       14.37      7.72 o 
 -10  16   3      177.54      188.40     12.11 o 
  -9  16   3       12.08        8.42      8.21 o 
  -8  16   3        0.58      -10.68      8.20 o 
  -7  16   3      473.70      462.63     17.89 o 
  -6  16   3      239.37      219.54     13.24 o 
  -5  16   3       91.92       96.31     10.28 o 
  -4  16   3        1.61       -2.22      7.92 o 
  -3  16   3      682.82      690.60     21.30 o 
  -2  16   3      146.46      134.75     11.21 o 
  -1  16   3        4.49        8.88      8.08 o 
   0  16   3       76.05       81.04      9.81 o 
   1  16   3      438.79      424.42     17.01 o 
   2  16   3      577.07      525.94     18.54 o 
   3  16   3      394.02      410.98     15.15 o 
   4  16   3     1050.19     1009.96     23.85 o 
   5  16   3      591.07      635.70     21.72 o 
   6  16   3     1044.92     1001.18     27.31 o 
   7  16   3       94.80       66.78     12.88 o 
   8  16   3        6.45        1.85     10.42 o 
   9  16   3        2.64       -8.41     10.22 o 
  -9  17   3       23.92       27.66      8.88 o 
  -8  17   3       16.16        8.68      9.82 o 
  -7  17   3       70.47       58.95     13.22 o 
  -6  17   3      150.18      167.06     12.31 o 
  -5  17   3      615.40      616.83     24.46 o 
  -4  17   3       31.37       21.04      9.12 o 
  -3  17   3        1.76       -5.56      8.57 o 
  -2  17   3      177.77      174.91     12.67 o 
  -1  17   3        5.07        0.11      8.08 o 
   0  17   3      261.79      268.53     17.92 o 
   1  17   3        5.26        1.86      8.31 o 
   2  17   3       42.70       52.76     13.35 o 
   3  17   3       30.18       32.23      8.35 o 
   4  17   3      238.60      233.69     14.32 o 
   5  17   3      108.88      127.85     11.98 o 
   6  17   3      367.11      378.99     17.58 o 
   7  17   3      110.88      116.19     14.81 o 
   8  17   3      153.54      155.07     15.54 o 
   9  17   3        4.12      -14.76      9.84 o 
  -8  18   3       45.70       41.85     12.04 o 
  -7  18   3       93.06      128.90     13.93 o 
  -6  18   3       49.01       37.70      9.70 o 
  -5  18   3       55.19       42.68     11.47 o 
  -4  18   3       44.63       44.21      9.95 o 
  -3  18   3        1.65       13.25      9.23 o 
  -2  18   3      882.49      856.49     25.34 o 
  -1  18   3       46.37       55.76     10.23 o 
   0  18   3       30.47       48.57     10.49 o 
   1  18   3       58.01       62.85     10.61 o 
   2  18   3       38.34       12.38      9.13 o 
   3  18   3       38.84       32.50      9.72 o 
   4  18   3       29.39       21.54     10.08 o 
   5  18   3        7.03       -9.51      9.37 o 
   6  18   3      457.27      433.79     22.29 o 
   7  18   3        4.97       -6.16     11.36 o 
   8  18   3        0.03        2.47     12.10 o 
  -7  19   3        0.30        3.97     10.58 o 
  -6  19   3      128.09      145.70     12.83 o 
  -5  19   3      236.26      294.46     18.26 o 
  -4  19   3       37.52       33.20     10.03 o 
  -3  19   3        2.88       13.72      9.54 o 
  -2  19   3      403.79      434.25     19.01 o 
  -1  19   3       15.67       30.47     10.10 o 
   0  19   3       18.81       22.46      9.48 o 
   1  19   3       12.84       25.75     10.00 o 
   2  19   3        0.30       -0.94      9.05 o 
   3  19   3       29.57       28.02      9.76 o 
   4  19   3      162.62      200.40     16.35 o 
   5  19   3      451.95      470.51     33.00 o 
   6  19   3       10.19       -5.74     17.88 o 
  -6  20   3      161.10      182.84     19.03 o 
  -5  20   3       42.68       28.66     14.02 o 
  -4  20   3      100.69      109.70     17.24 o 
  -3  20   3      288.90      300.62     16.96 o 
  -2  20   3       78.88       62.13     11.48 o 
  -1  20   3      194.47      201.74     15.20 o 
   0  20   3        9.38        0.93     10.32 o 
   1  20   3        0.03       -1.28      9.35 o 
   2  20   3       34.16       22.71     12.80 o 
   3  20   3       24.98       31.06     15.07 o 
   4  20   3       34.76       64.70     13.24 o 
   5  20   3       38.86       55.72     14.44 o 
  -4  21   3       12.75       28.35     13.30 o 
  -3  21   3        0.02       13.21     11.31 o 
  -2  21   3        0.01      -14.40      9.60 o 
  -1  21   3      139.52      180.20     15.28 o 
   0  21   3      165.52      208.64     15.86 o 
   1  21   3        6.52       28.89     11.53 o 
   2  21   3       78.29       97.85     14.63 o 
   3  21   3      144.80      154.21     17.18 o 
 -14   0   4        4.60       -2.12      9.77 o 
 -12   0   4       12.27       17.51     12.44 o 
 -10   0   4      490.74      476.29     17.40 o 
  -8   0   4     1001.70      939.06     30.08 o 
  -6   0   4     1078.71     1091.78     29.06 o 
  -4   0   4      575.43      584.04     10.84 o 
  -2   0   4        4.60       -3.10      2.47 o 
   0   0   4     7263.52     7227.31     82.94 o 
   2   0   4    29859.20    30554.52    327.22 o 
   4   0   4     4166.29     3868.33     72.83 o 
   6   0   4        7.76       15.93      5.49 o 
   8   0   4     3390.25     3339.97     65.62 o 
  10   0   4       10.31       12.34     15.61 o 
  12   0   4      153.46      127.70     24.08 o 
  14   0   4      285.34      254.65     33.15 o 
 -15   1   4       25.90       32.77      9.86 o 
 -14   1   4       13.89       13.24     10.79 o 
 -13   1   4        2.36       -4.85      7.00 o 
 -12   1   4       71.91       63.60      8.04 o 
 -11   1   4     1518.52     1454.92     24.20 o 
 -10   1   4        5.95        1.86      3.42 o 
  -9   1   4      204.87      225.66      7.02 o 
  -8   1   4      264.76      318.49      7.44 o 
  -7   1   4     1954.75     1864.38     28.56 o 
  -6   1   4      732.90      769.75     15.76 o 
  -5   1   4        0.58        3.05      1.67 o 
  -4   1   4      226.03      230.02      4.29 o 
  -3   1   4      745.14      700.15      8.36 o 
  -2   1   4      197.51      216.27      4.12 o 
  -1   1   4     7079.48     7064.45     67.32 o 
   0   1   4       20.14       16.69      2.85 o 
   1   1   4    32327.13    32361.29    271.48 o 
   2   1   4     2123.69     2072.92     18.96 o 
   3   1   4      322.13      251.30      3.97 o 
   4   1   4     4871.52     5128.31     53.69 o 
   5   1   4      113.09      115.39      4.10 o 
   6   1   4     3428.16     3523.42     40.54 o 
   7   1   4      352.45      357.20      9.49 o 
   8   1   4      192.84      173.50      6.42 o 
   9   1   4        6.80       16.76      6.13 o 
  10   1   4      258.10      210.10     15.22 o 
  11   1   4      604.30      602.77     28.96 o 
  12   1   4       10.98        9.43     12.04 o 
  13   1   4        7.86       10.37     13.77 o 
  14   1   4      134.39      125.99     19.11 o 
 -15   2   4      182.85      154.11     12.46 o 
 -14   2   4       82.78       86.75     12.14 o 
 -13   2   4        0.11       -1.43      7.32 o 
 -12   2   4      207.84      222.94     13.81 o 
 -11   2   4        0.23        7.65      4.56 o 
 -10   2   4     1468.36     1544.59     20.23 o 
  -9   2   4     1613.43     1599.08     20.75 o 
  -8   2   4     1414.77     1442.44     24.40 o 
  -7   2   4      300.31      290.79      6.87 o 
  -6   2   4      881.41      897.37     11.05 o 
  -5   2   4      517.14      560.55      8.38 o 
  -4   2   4     1181.62     1276.26     15.41 o 
  -3   2   4     5046.91     5307.92     54.77 o 
  -2   2   4     1164.03     1167.72     13.10 o 
  -1   2   4     1358.31     1265.52     13.47 o 
   0   2   4    14806.34    15023.79    129.50 o 
   1   2   4      224.83      225.36      4.43 o 
   2   2   4        4.97       15.81      1.90 o 
   3   2   4     3978.65     4252.07     38.17 o 
   4   2   4     2274.94     2258.06     24.89 o 
   5   2   4      806.26      796.56     12.06 o 
   6   2   4      829.12      885.17     13.65 o 
   7   2   4      936.17      891.69     14.11 o 
   8   2   4      264.11      258.53      6.74 o 
   9   2   4      849.31      870.20     24.64 o 
  10   2   4      244.97      235.01     12.72 o 
  11   2   4        8.89       17.69     10.29 o 
  12   2   4       40.33       57.76     14.76 o 
  13   2   4      193.47      175.97     19.26 o 
  14   2   4       35.17       18.62     17.91 o 
 -15   3   4       85.64       43.27      9.13 o 
 -14   3   4       10.59       11.87      6.78 o 
 -13   3   4       74.05       65.36     14.10 o 
 -12   3   4       17.06       24.97      5.33 o 
 -11   3   4        2.89        5.25      4.66 o 
 -10   3   4      320.08      315.07      7.94 o 
  -9   3   4       18.68       20.87      3.13 o 
  -8   3   4      440.35      455.64      9.23 o 
  -7   3   4     7518.39     7710.53     82.95 o 
  -6   3   4       83.95       87.36      2.90 o 
  -5   3   4     3419.87     3410.77     36.47 o 
  -4   3   4      216.35      207.59      5.25 o 
  -3   3   4     1329.02     1434.61     16.96 o 
  -2   3   4     1104.42     1133.46     12.28 o 
  -1   3   4      359.42      361.67      5.54 o 
   0   3   4     1751.32     1699.74     17.55 o 
   1   3   4     4626.33     4629.77     45.12 o 
   2   3   4      207.18      185.50      4.31 o 
   3   3   4     6416.37     6688.75     64.67 o 
   4   3   4       90.34      132.81      4.47 o 
   5   3   4     2351.80     2288.21     25.53 o 
   6   3   4       10.25       11.92      2.18 o 
   7   3   4      244.59      225.39      6.81 o 
   8   3   4      390.84      393.22      8.77 o 
   9   3   4     2257.35     2260.47     33.88 o 
  10   3   4       74.96       79.21      7.86 o 
  11   3   4        0.32       -5.32      7.96 o 
  12   3   4      261.28      237.41     16.76 o 
  13   3   4      460.17      484.03     29.66 o 
  14   3   4        2.76      -17.54     11.69 o 
 -15   4   4      299.78      281.35     19.81 o 
 -14   4   4        7.68       -3.73      7.31 o 
 -13   4   4        1.09       -7.03      4.68 o 
 -12   4   4      554.20      530.28     11.92 o 
 -11   4   4        0.05        1.30      4.30 o 
 -10   4   4      280.85      320.29      7.65 o 
  -9   4   4      178.55      182.04      5.67 o 
  -8   4   4      115.71      108.86      4.17 o 
  -7   4   4     1577.04     1660.10     17.95 o 
  -6   4   4      159.22      171.27      3.84 o 
  -5   4   4      231.53      208.18      4.75 o 
  -4   4   4      846.87      767.85     11.19 o 
  -3   4   4     2343.20     2400.59     29.15 o 
  -2   4   4     8296.66     8443.46     80.47 o 
  -1   4   4      281.39      338.05      5.10 o 
   0   4   4      521.35      520.70      6.35 o 
   1   4   4     6604.00     6378.20     68.07 o 
   2   4   4       91.60       63.79      3.23 o 
   3   4   4      484.09      563.37      8.92 o 
   4   4   4        6.44        5.54      2.67 o 
   5   4   4     1206.08     1181.73     17.23 o 
   6   4   4     1102.48     1155.48     13.85 o 
   7   4   4      249.42      205.37      6.03 o 
   8   4   4       92.26      103.80      4.24 o 
   9   4   4        6.45       16.04      4.33 o 
  10   4   4        2.03        0.80      4.05 o 
  11   4   4      146.07      140.08      6.88 o 
  12   4   4       29.93       33.53      5.74 o 
  13   4   4       65.37       69.78      9.94 o 
  14   4   4       14.39        6.37      8.72 o 
 -15   5   4      115.17      122.18      9.66 o 
 -14   5   4        6.68       -1.15      8.73 o 
 -13   5   4       32.44       20.28      5.78 o 
 -12   5   4      715.19      736.59     16.29 o 
 -11   5   4      285.81      290.47      9.08 o 
 -10   5   4        3.20        2.15      3.52 o 
  -9   5   4      549.50      537.25     10.01 o 
  -8   5   4     1685.13     1735.54     20.34 o 
  -7   5   4     1593.17     1531.76     16.51 o 
  -6   5   4     7021.60     7287.04     75.88 o 
  -5   5   4       83.33      108.08      3.79 o 
  -4   5   4     1479.63     1427.14     17.94 o 
  -3   5   4     3174.70     3152.40     35.44 o 
  -2   5   4      824.52      884.64     13.73 o 
  -1   5   4     3511.79     3606.39     35.75 o 
   0   5   4       67.56       80.52      2.86 o 
   1   5   4     1506.69     1428.07     16.32 o 
   2   5   4     1251.67     1258.60     14.77 o 
   3   5   4      301.61      406.06      7.27 o 
   4   5   4      357.19      419.85      7.02 o 
   5   5   4      233.54      204.70      4.96 o 
   6   5   4      153.00      137.93      5.90 o 
   7   5   4       68.80      108.09      4.56 o 
   8   5   4       30.70       36.70      4.38 o 
   9   5   4      496.45      507.59     11.81 o 
  10   5   4       83.82       87.92      5.82 o 
  11   5   4        0.22       -0.25      4.64 o 
  12   5   4       98.20       98.62      7.48 o 
  13   5   4       29.02       29.50      7.05 o 
  14   5   4        0.02       -8.58      7.96 o 
 -15   6   4        0.15       -7.46     10.08 o 
 -14   6   4      135.32      129.41      8.70 o 
 -13   6   4      382.65      436.51     15.85 o 
 -12   6   4      360.30      347.44     11.55 o 
 -11   6   4      767.57      731.47     13.18 o 
 -10   6   4      244.24      230.02      6.67 o 
  -9   6   4     1796.86     1822.34     20.73 o 
  -8   6   4      537.81      589.36      9.13 o 
  -7   6   4     2486.22     2515.50     25.69 o 
  -6   6   4      454.89      482.23      8.11 o 
  -5   6   4      525.16      511.91      8.51 o 
  -4   6   4     4098.59     4706.51     52.49 o 
  -3   6   4     3525.70     3626.33     49.87 o 
  -2   6   4     2115.95     2408.74     29.64 o 
  -1   6   4     1654.74     1551.82     16.98 o 
   0   6   4     5320.56     5513.15     53.69 o 
   1   6   4      257.65      233.35      5.99 o 
   2   6   4       43.00       39.30      2.75 o 
   3   6   4      435.02      379.81      6.97 o 
   4   6   4       57.06       52.64      3.45 o 
   5   6   4       45.34       51.71      3.47 o 
   6   6   4     1293.21     1316.00     16.18 o 
   7   6   4     1423.78     1420.09     18.33 o 
   8   6   4      179.54      187.41      7.30 o 
   9   6   4     1487.47     1472.38     22.90 o 
  10   6   4       32.26       23.66      5.45 o 
  11   6   4      147.38      172.06      9.01 o 
  12   6   4       14.54        9.68      5.75 o 
  13   6   4      516.24      551.92     15.73 o 
 -14   7   4       45.94       60.96      5.11 o 
 -13   7   4        0.57       -4.27      4.23 o 
 -12   7   4      232.82      262.42      7.20 o 
 -11   7   4       16.89       22.11      3.50 o 
 -10   7   4       29.94       21.89      3.81 o 
  -9   7   4        0.05       -8.95      5.96 o 
  -8   7   4     1270.31     1248.19     14.96 o 
  -7   7   4      661.33      714.43     10.88 o 
  -6   7   4      548.05      624.23     10.12 o 
  -5   7   4       58.15       53.35      4.06 o 
  -4   7   4     5696.96     5488.69     61.08 o 
  -3   7   4       54.01       61.00      3.39 o 
  -2   7   4     5234.54     6002.84     65.16 o 
  -1   7   4      538.49      583.45      9.08 o 
   0   7   4      118.29       68.07      3.39 o 
   1   7   4      157.05      153.79      7.27 o 
   2   7   4      319.32      406.76      8.75 o 
   3   7   4      818.17      882.62     12.81 o 
   4   7   4        2.31       12.01      3.64 o 
   5   7   4      260.94      276.11      6.19 o 
   6   7   4       31.64       22.26      3.30 o 
   7   7   4      199.49      202.84      6.07 o 
   8   7   4     1196.79     1157.49     16.74 o 
   9   7   4      871.91      797.32     12.92 o 
  10   7   4      183.10      168.19      7.81 o 
  11   7   4       23.22       21.93      5.78 o 
  12   7   4        0.85       -3.95      5.60 o 
  13   7   4      244.91      273.12     11.09 o 
 -14   8   4       33.79       21.46      5.47 o 
 -13   8   4      359.57      423.03     10.02 o 
 -12   8   4      555.59      524.33     10.30 o 
 -11   8   4       14.14       19.40      4.09 o 
 -10   8   4       60.78       73.35      4.58 o 
  -9   8   4      243.37      262.31      7.06 o 
  -8   8   4       50.34       59.10      5.41 o 
  -7   8   4     2516.80     2415.83     25.68 o 
  -6   8   4      263.37      223.31      6.14 o 
  -5   8   4      263.76      266.83      6.95 o 
  -4   8   4      617.99      611.19     10.49 o 
  -3   8   4     7566.72     7649.89     83.68 o 
  -2   8   4       25.73       17.91      2.95 o 
  -1   8   4      591.48      576.33      9.33 o 
   0   8   4     1103.15     1254.49     17.60 o 
   1   8   4      169.13      151.64      4.89 o 
   2   8   4      666.83      712.87     11.23 o 
   3   8   4     2630.42     2856.59     33.74 o 
   4   8   4     2380.36     2438.37     27.91 o 
   5   8   4      828.25      890.98     12.97 o 
   6   8   4     1277.79     1287.49     14.68 o 
   7   8   4     1491.81     1427.24     18.94 o 
   8   8   4      693.92      686.99     12.45 o 
   9   8   4      296.99      289.34      8.28 o 
  10   8   4      227.46      238.33      9.76 o 
  11   8   4        0.58        2.17      4.49 o 
  12   8   4        3.10        2.14      4.60 o 
  13   8   4      141.14      162.13      6.67 o 
 -14   9   4       87.28       76.33      7.85 o 
 -13   9   4       23.19       28.75      5.50 o 
 -12   9   4       22.29       26.92      4.56 o 
 -11   9   4       40.35       46.14      4.78 o 
 -10   9   4       30.39       26.53      4.51 o 
  -9   9   4      716.11      716.19     12.16 o 
  -8   9   4       29.57       18.85      4.56 o 
  -7   9   4      199.87      198.84      6.18 o 
  -6   9   4       36.12       44.81      4.65 o 
  -5   9   4      535.84      580.71     10.19 o 
  -4   9   4      483.21      475.22     10.03 o 
  -3   9   4      358.46      323.63      7.44 o 
  -2   9   4       61.74       72.68      4.34 o 
  -1   9   4     2439.28     2440.22     27.64 o 
   0   9   4      700.17      712.22     11.84 o 
   1   9   4      645.65      695.42     11.12 o 
   2   9   4      444.31      402.90      8.41 o 
   3   9   4       36.05       19.42      3.53 o 
   4   9   4      923.23      918.49     13.45 o 
   5   9   4      304.90      285.93      7.46 o 
   6   9   4       68.29       80.59      5.48 o 
   7   9   4      432.53      442.74     10.39 o 
   8   9   4       29.97       23.35      5.46 o 
   9   9   4      821.39      777.83     16.89 o 
  10   9   4      210.30      216.69      8.51 o 
  11   9   4       23.68       12.53      5.63 o 
  12   9   4        0.69        2.53      5.33 o 
  13   9   4      102.48       97.06      7.01 o 
 -13  10   4        0.18        2.80      6.18 o 
 -12  10   4        7.33        8.88      5.01 o 
 -11  10   4       55.59       48.91      5.58 o 
 -10  10   4      223.89      221.85      7.87 o 
  -9  10   4      486.06      478.94     11.14 o 
  -8  10   4      140.60      135.25      6.19 o 
  -7  10   4      229.17      226.07      6.77 o 
  -6  10   4      145.69      156.59      6.76 o 
  -5  10   4      575.45      576.35     10.64 o 
  -4  10   4      111.28      100.70      5.12 o 
  -3  10   4      674.43      599.70     10.74 o 
  -2  10   4      345.44      337.77      9.24 o 
  -1  10   4      528.06      517.46     10.23 o 
   0  10   4      102.32       81.78      4.65 o 
   1  10   4      360.53      335.13      8.11 o 
   2  10   4       14.38       10.31      3.41 o 
   3  10   4     1816.09     1812.21     22.45 o 
   4  10   4     1039.02     1087.94     16.04 o 
   5  10   4       44.93       41.71      4.63 o 
   6  10   4       32.15       25.81      4.86 o 
   7  10   4        0.26       -6.23      4.26 o 
   8  10   4      997.27      982.70     17.64 o 
   9  10   4        0.24       -0.27      5.60 o 
  10  10   4       62.16       51.78      6.63 o 
  11  10   4      178.41      193.58     12.14 o 
  12  10   4        6.24       14.79      5.95 o 
 -13  11   4        3.83        1.51      5.37 o 
 -12  11   4        0.77       -5.97      5.16 o 
 -11  11   4        2.52       -4.15      4.96 o 
 -10  11   4      129.48      125.89      7.03 o 
  -9  11   4        1.62        3.53      4.97 o 
  -8  11   4      801.27      786.21     13.79 o 
  -7  11   4       67.87       55.94      5.81 o 
  -6  11   4      336.94      354.73     10.67 o 
  -5  11   4      356.70      359.42      9.71 o 
  -4  11   4       35.10       34.60      5.19 o 
  -3  11   4       65.81       48.54      4.83 o 
  -2  11   4     1597.48     1671.74     24.25 o 
  -1  11   4      798.55      879.51     15.48 o 
   0  11   4        5.34        0.38      2.84 o 
   1  11   4     1465.74     1446.70     18.82 o 
   2  11   4      107.60      114.65      5.25 o 
   3  11   4       17.61       11.03      4.06 o 
   4  11   4      221.74      206.76      6.81 o 
   5  11   4      242.15      263.83     11.20 o 
   6  11   4      221.99      188.79      7.35 o 
   7  11   4       25.78       16.81      5.22 o 
   8  11   4      181.99      187.98      8.45 o 
   9  11   4       10.78       10.02      6.06 o 
  10  11   4       41.27       37.59      6.59 o 
  11  11   4        0.01       -5.88      6.11 o 
  12  11   4        6.42       -5.04      6.30 o 
 -13  12   4       47.26       40.80      7.22 o 
 -12  12   4        1.29       -2.27      5.92 o 
 -11  12   4       76.32       92.08      7.29 o 
 -10  12   4       74.13       76.33      6.62 o 
  -9  12   4        4.56       -1.77      5.20 o 
  -8  12   4        0.41        2.38      4.80 o 
  -7  12   4      246.71      222.05      8.24 o 
  -6  12   4        0.35        0.55      4.93 o 
  -5  12   4      668.71      640.46     12.20 o 
  -4  12   4        9.44        7.49      5.21 o 
  -3  12   4       40.22       23.59      5.50 o 
  -2  12   4        8.24       12.44      3.92 o 
  -1  12   4     1667.93     1717.48     25.17 o 
   0  12   4      215.92      209.72      7.34 o 
   1  12   4     1735.02     1753.55     23.83 o 
   2  12   4      131.43      143.93      5.83 o 
   3  12   4        5.01        1.77      4.18 o 
   4  12   4     1914.31     1908.43     24.34 o 
   5  12   4      107.36      116.74      5.95 o 
   6  12   4       34.95       35.06      5.50 o 
   7  12   4        8.48        5.01      5.28 o 
   8  12   4        0.48        2.82      5.36 o 
   9  12   4       34.27       33.29      6.88 o 
  10  12   4      357.26      358.63     14.41 o 
  11  12   4      473.25      507.34     15.25 o 
 -12  13   4        4.74        1.37      6.93 o 
 -11  13   4      251.35      290.49     11.78 o 
 -10  13   4       26.97       28.55      7.06 o 
  -9  13   4       12.02       21.56      6.78 o 
  -8  13   4       99.46       81.85      7.80 o 
  -7  13   4      522.72      499.44     14.24 o 
  -6  13   4      140.82      126.60      8.76 o 
  -5  13   4       40.98       21.72      6.80 o 
  -4  13   4        1.41       -1.03      6.33 o 
  -3  13   4      934.30      877.58     20.25 o 
  -2  13   4        4.84       -5.22      6.19 o 
  -1  13   4       67.69       64.39      8.32 o 
   0  13   4       16.86       16.54      5.73 o 
   1  13   4      311.84      306.77      9.38 o 
   2  13   4        5.03       10.72      5.63 o 
   3  13   4     2204.98     2184.20     28.92 o 
   4  13   4      144.22      153.50      7.57 o 
   5  13   4      819.78      821.66     14.83 o 
   6  13   4      310.89      286.79      9.80 o 
   7  13   4        4.99       -1.20      7.27 o 
   8  13   4      423.63      411.26     23.70 o 
   9  13   4      121.32      141.28      9.29 o 
  10  13   4      254.58      271.97     11.63 o 
  11  13   4      103.55      102.40      9.33 o 
 -12  14   4       15.58       25.46      8.67 o 
 -11  14   4       10.53       -3.39      6.94 o 
 -10  14   4       76.92       87.11      8.49 o 
  -9  14   4       35.05       36.70      9.53 o 
  -8  14   4      116.97      101.22      8.48 o 
  -7  14   4      252.57      249.91     10.84 o 
  -6  14   4       92.56       97.32      8.95 o 
  -5  14   4      674.75      580.38     16.56 o 
  -4  14   4       41.84       23.69      7.23 o 
  -3  14   4      747.47      780.75     30.60 o 
  -2  14   4      467.26      427.25     15.79 o 
  -1  14   4      175.01      171.91     11.18 o 
   0  14   4       17.64       18.32      7.91 o 
   1  14   4     1804.80     1731.73     34.98 o 
   2  14   4     1034.28     1040.47     18.39 o 
   3  14   4      147.32      131.48      6.60 o 
   4  14   4      985.70      961.74     16.54 o 
   5  14   4        0.17        3.58      5.31 o 
   6  14   4        8.40       10.46      5.74 o 
   7  14   4       25.35       35.71      7.01 o 
   8  14   4      103.83      116.22      9.10 o 
   9  14   4      108.21      122.59      9.44 o 
  10  14   4        0.50       -9.49      8.85 o 
 -11  15   4      142.94      147.67     13.65 o 
 -10  15   4       13.79       11.89      7.43 o 
  -9  15   4        3.84       -5.38      6.84 o 
  -8  15   4        1.33       -9.32      7.25 o 
  -7  15   4      139.87      136.86     10.22 o 
  -6  15   4       40.30       41.98     10.18 o 
  -5  15   4       41.65       21.52      8.11 o 
  -4  15   4      842.99      802.60     22.60 o 
  -3  15   4     2025.97     1922.33     39.22 o 
  -2  15   4       19.70        5.43      7.71 o 
  -1  15   4        1.41       -6.39      7.43 o 
   0  15   4       38.81       39.53     11.66 o 
   1  15   4      286.05      265.62     11.80 o 
   2  15   4        8.27       10.89      6.93 o 
   3  15   4      733.47      738.37     19.49 o 
   4  15   4      393.37      379.33     14.45 o 
   5  15   4       46.52       46.41      8.58 o 
   6  15   4     1065.39     1091.72     26.34 o 
   7  15   4      326.53      361.86     17.41 o 
   8  15   4       95.39      101.34      9.08 o 
   9  15   4       40.37       53.54      8.39 o 
  10  15   4       79.93       76.45     10.76 o 
 -10  16   4      184.89      210.84     12.67 o 
  -9  16   4       24.96       32.57      8.63 o 
  -8  16   4      134.53      178.60     14.46 o 
  -7  16   4        5.16       -2.38      7.79 o 
  -6  16   4      127.33      103.42     12.21 o 
  -5  16   4       24.96       18.42      8.65 o 
  -4  16   4      351.18      303.42     14.64 o 
  -3  16   4       28.03       27.16      8.73 o 
  -2  16   4        0.77       -4.84      7.56 o 
  -1  16   4       14.80        7.57      8.00 o 
   0  16   4      335.35      329.01     15.01 o 
   1  16   4       90.76      110.82     15.13 o 
   2  16   4       86.40       80.17      9.14 o 
   3  16   4      956.74      985.88     23.70 o 
   4  16   4      136.76      123.53     10.09 o 
   5  16   4        6.38        1.82      8.69 o 
   6  16   4      197.65      217.33     15.00 o 
   7  16   4      120.25       94.40     13.45 o 
   8  16   4        1.98      -13.44      8.96 o 
   9  16   4        5.67        1.77      9.88 o 
  -9  17   4       29.19       34.95      9.67 o 
  -8  17   4       19.26       24.54     13.00 o 
  -7  17   4       45.64       53.12      9.93 o 
  -6  17   4      341.00      339.83     18.42 o 
  -5  17   4       94.75       94.72     12.71 o 
  -4  17   4        0.38        7.58      8.80 o 
  -3  17   4       81.54       81.63     10.64 o 
  -2  17   4      163.77      157.57     13.39 o 
  -1  17   4      459.19      461.01     20.23 o 
   0  17   4      300.42      282.76     14.76 o 
   1  17   4      257.57      254.93     14.27 o 
   2  17   4      777.77      749.86     22.96 o 
   3  17   4      151.37      159.38     11.12 o 
   4  17   4       12.67       12.82      9.12 o 
   5  17   4        4.94        3.66      8.86 o 
   6  17   4      102.81       86.53     13.57 o 
   7  17   4       18.97        9.83     11.37 o 
   8  17   4      161.04      155.85     24.47 o 
  -8  18   4        2.43       22.37     11.26 o 
  -7  18   4        1.33        4.20      9.98 o 
  -6  18   4      278.40      308.15     16.87 o 
  -5  18   4       31.60       50.41     11.89 o 
  -4  18   4        2.45       11.45      9.36 o 
  -3  18   4      610.91      654.39     22.23 o 
  -2  18   4       94.49       98.75     12.94 o 
  -1  18   4      102.52      124.84     11.97 o 
   0  18   4      277.27      273.66     15.36 o 
   1  18   4        1.77        6.50      8.93 o 
   2  18   4        8.44       17.46      8.84 o 
   3  18   4       37.38       19.87      9.30 o 
   4  18   4       36.90       34.20     10.48 o 
   5  18   4        0.23       -0.85      9.50 o 
   6  18   4       33.80       18.66     13.26 o 
   7  18   4      232.79      267.87     19.08 o 
  -7  19   4      207.71      203.92     20.75 o 
  -6  19   4        0.90       -0.74     11.33 o 
  -5  19   4      131.89      182.67     16.37 o 
  -4  19   4        0.26       12.73     10.03 o 
  -3  19   4      431.85      421.79     23.60 o 
  -2  19   4       65.79       82.17     12.94 o 
  -1  19   4        7.48       17.50     10.66 o 
   0  19   4      115.42      103.83     12.18 o 
   1  19   4       74.48      109.89     11.92 o 
   2  19   4      122.42      157.82     13.21 o 
   3  19   4       65.45       82.73     20.27 o 
   4  19   4       59.89       45.42     11.07 o 
   5  19   4      125.27      125.87     13.62 o 
   6  19   4        0.02        2.52     12.38 o 
  -6  20   4       62.89       64.63     11.75 o 
  -5  20   4      106.04      129.86     17.12 o 
  -4  20   4       71.34       61.86     14.23 o 
  -3  20   4       16.69       13.57     10.38 o 
  -2  20   4        3.67       18.63     10.40 o 
  -1  20   4       33.00       43.89     11.33 o 
   0  20   4        1.64       -5.37      9.66 o 
   1  20   4       29.33       10.55     10.49 o 
   2  20   4       57.45       63.32     11.61 o 
   3  20   4       75.66       83.50     15.34 o 
   4  20   4        0.99        0.38     11.91 o 
   5  20   4        9.47       -4.27     10.86 o 
  -3  21   4      207.42      258.43     17.30 o 
  -2  21   4        3.30       -7.32      9.92 o 
  -1  21   4       76.47       67.78     13.07 o 
   0  21   4       13.98        2.46     10.26 o 
   1  21   4        0.07      -14.49      9.66 o 
   2  21   4        4.44       -7.93     11.89 o 
 -15   0   5       30.89       23.19     16.65 o 
 -13   0   5        5.89       -3.92     12.61 o 
 -11   0   5      647.12      744.93     23.65 o 
  -9   0   5      258.82      237.03     16.44 o 
  -7   0   5      280.91      273.94      7.15 o 
  -5   0   5     1423.50     1461.74     20.76 o 
  -3   0   5      251.76      241.25      7.35 o 
  -1   0   5    37480.66    37152.91    718.85 o 
   1   0   5      849.64      936.26     14.37 o 
   3   0   5       47.04       46.00      3.17 o 
   5   0   5       53.18       55.70      5.75 o 
   7   0   5       13.46       20.09      5.56 o 
   9   0   5      400.27      392.87     14.06 o 
  11   0   5      733.77      767.81     46.98 o 
  13   0   5      503.48      550.92     45.19 o 
 -15   1   5      144.91      117.48      8.67 o 
 -14   1   5      192.08      174.97     14.23 o 
 -13   1   5       10.36        7.12      7.59 o 
 -12   1   5        0.16       -0.48      4.75 o 
 -11   1   5        1.72       -2.07      3.87 o 
 -10   1   5      466.97      436.37     10.40 o 
  -9   1   5       18.95       24.30      3.35 o 
  -8   1   5        0.19        3.89      3.43 o 
  -7   1   5      457.19      476.27      7.11 o 
  -6   1   5        4.53        0.09      1.99 o 
  -5   1   5     5233.81     5272.78     49.84 o 
  -4   1   5     1675.11     1538.94     16.54 o 
  -3   1   5      693.19      619.43      9.67 o 
  -2   1   5     4909.13     5138.85     48.85 o 
  -1   1   5     6695.74     6463.70     58.91 o 
   0   1   5     2823.34     2766.28     24.20 o 
   1   1   5      710.50      794.71      9.40 o 
   2   1   5     1524.22     1617.12     16.07 o 
   3   1   5     1703.63     1892.57     19.28 o 
   4   1   5       12.76       21.70      2.16 o 
   5   1   5      456.35      472.04      7.52 o 
   6   1   5      193.82      178.35      6.36 o 
   7   1   5      435.62      488.37     11.94 o 
   8   1   5      945.63      959.92     20.39 o 
   9   1   5      101.15      112.84      9.53 o 
  10   1   5      127.53      151.56     24.23 o 
  11   1   5       16.93       32.22     13.77 o 
  12   1   5       18.57       16.82     13.49 o 
  13   1   5      220.83      211.63     34.12 o 
  14   1   5       44.63       11.42     16.14 o 
 -15   2   5      219.02      196.76      8.97 o 
 -14   2   5       22.19       20.44      7.62 o 
 -13   2   5      341.87      359.27     11.35 o 
 -12   2   5       98.66       95.00      5.34 o 
 -11   2   5       23.71       32.68      4.50 o 
 -10   2   5       15.13       12.65      3.32 o 
  -9   2   5        1.22        0.63      2.85 o 
  -8   2   5      214.28      213.90      5.61 o 
  -7   2   5       22.54       15.98      3.73 o 
  -6   2   5      277.89      328.29      7.36 o 
  -5   2   5      490.02      430.90      6.92 o 
  -4   2   5       69.40       65.57      2.51 o 
  -3   2   5     1029.62     1000.23     13.48 o 
  -2   2   5      877.25      692.53      8.42 o 
  -1   2   5      247.90      236.09      4.35 o 
   0   2   5     1356.13     1408.31     13.57 o 
   1   2   5     5220.64     5222.96     49.09 o 
   2   2   5       42.40       25.72      2.54 o 
   3   2   5     1527.91     1701.21     16.87 o 
   4   2   5      245.38      256.36      4.70 o 
   5   2   5      292.22      249.85      7.49 o 
   6   2   5     1644.88     1573.94     19.58 o 
   7   2   5     1224.11     1202.35     15.78 o 
   8   2   5      364.06      346.36      9.99 o 
   9   2   5      886.98      885.42     21.41 o 
  10   2   5      642.00      647.04     27.42 o 
  11   2   5      527.63      506.02     22.74 o 
  12   2   5      135.71      135.78     18.95 o 
  13   2   5      178.37      164.26     20.29 o 
  14   2   5       67.59       28.58     17.17 o 
 -15   3   5       22.89       22.09      7.23 o 
 -14   3   5       66.80       64.39      6.77 o 
 -13   3   5      232.72      249.98     10.59 o 
 -12   3   5      186.87      209.28      7.69 o 
 -11   3   5      135.28      132.73      4.79 o 
 -10   3   5      564.52      605.02     10.01 o 
  -9   3   5        2.46        3.52      2.28 o 
  -8   3   5     1307.30     1318.30     19.84 o 
  -7   3   5       60.39       65.03      3.25 o 
  -6   3   5     1602.68     1639.85     19.25 o 
  -5   3   5     4572.71     4366.80     48.97 o 
  -4   3   5      870.25      988.22     15.62 o 
  -3   3   5     2136.43     2256.06     24.41 o 
  -2   3   5      523.90      549.70      8.66 o 
  -1   3   5     2885.44     2919.67     26.61 o 
   0   3   5      114.42      121.12      3.22 o 
   1   3   5     1522.22     1478.22     17.92 o 
   2   3   5    11177.12    11595.06    123.53 o 
   3   3   5     4070.82     4118.87     43.30 o 
   4   3   5     1317.87     1470.46     16.94 o 
   5   3   5     1314.24     1271.57     18.66 o 
   6   3   5     1079.41     1135.87     14.97 o 
   7   3   5      529.60      517.05      9.98 o 
   8   3   5        0.15        0.16      3.45 o 
   9   3   5       41.79       46.09      5.00 o 
  10   3   5      236.38      249.93     10.57 o 
  11   3   5      121.55      130.54      7.13 o 
  12   3   5      456.86      439.93     12.61 o 
  13   3   5       16.01        2.35      8.86 o 
  14   3   5       46.37       45.80      7.66 o 
 -15   4   5       16.30       -2.11      7.43 o 
 -14   4   5      243.35      260.10     15.26 o 
 -13   4   5       55.63       43.20      5.38 o 
 -12   4   5       47.46       61.77      5.50 o 
 -11   4   5       58.52       51.92      4.04 o 
 -10   4   5       26.64       24.06      3.73 o 
  -9   4   5      189.41      197.84      5.30 o 
  -8   4   5       71.72       66.36      3.42 o 
  -7   4   5      848.92      921.30     11.25 o 
  -6   4   5     8599.75     8920.88     88.00 o 
  -5   4   5      290.69      250.55      5.34 o 
  -4   4   5      164.52      158.93      4.58 o 
  -3   4   5     1795.57     1792.75     22.58 o 
  -2   4   5     4267.44     4119.83     44.95 o 
  -1   4   5     1960.30     2215.83     23.96 o 
   0   4   5       16.31       24.89      2.59 o 
   1   4   5     2040.76     1998.32     22.14 o 
   2   4   5       73.86       55.36      3.19 o 
   3   4   5     3358.07     3700.18     41.40 o 
   4   4   5      162.99      111.20      3.79 o 
   5   4   5      413.57      420.73     12.28 o 
   6   4   5        4.10        3.89      3.21 o 
   7   4   5        2.90        0.94      3.18 o 
   8   4   5       16.05       15.49      4.30 o 
   9   4   5     1789.86     1800.94     23.66 o 
  10   4   5      315.54      301.31      9.18 o 
  11   4   5       17.39       18.85      5.03 o 
  12   4   5       61.34       41.42      6.98 o 
  13   4   5      151.80      140.35      8.76 o 
 -15   5   5      230.22      244.53     12.03 o 
 -14   5   5      131.57      132.79     12.40 o 
 -13   5   5        8.93       11.28      5.50 o 
 -12   5   5      780.87      785.85     15.09 o 
 -11   5   5      382.46      361.50      7.26 o 
 -10   5   5       59.15       58.27      4.02 o 
  -9   5   5      460.23      468.62      8.04 o 
  -8   5   5     2810.68     2860.93     29.27 o 
  -7   5   5     4127.78     4200.42     41.24 o 
  -6   5   5     2517.08     2540.38     28.53 o 
  -5   5   5      349.82      353.09      7.20 o 
  -4   5   5       35.46       40.10      3.21 o 
  -3   5   5     1741.98     2141.57     28.93 o 
  -2   5   5     1893.78     1840.77     18.60 o 
  -1   5   5       10.19        1.95      1.88 o 
   0   5   5     2042.67     2257.00     24.57 o 
   1   5   5      125.06      157.57      4.53 o 
   2   5   5      339.01      381.48      7.96 o 
   3   5   5     3087.99     3107.92     37.63 o 
   4   5   5      231.44      321.48      7.09 o 
   5   5   5     1616.09     1627.83     18.23 o 
   6   5   5      518.96      574.31      9.23 o 
   7   5   5      445.29      451.15      8.12 o 
   8   5   5       86.26       72.67      5.30 o 
   9   5   5      120.89      127.82      7.00 o 
  10   5   5       89.62       81.56      6.39 o 
  11   5   5       15.67       20.16      5.79 o 
  12   5   5       45.78       38.00      5.64 o 
  13   5   5      105.19       93.64      9.17 o 
 -15   6   5        4.14        3.25      6.49 o 
 -14   6   5        3.23       -2.01      4.99 o 
 -13   6   5       28.71       24.48      5.15 o 
 -12   6   5       89.71       93.95      5.08 o 
 -11   6   5      208.71      193.98      6.22 o 
 -10   6   5        4.11       -1.63      3.49 o 
  -9   6   5     5093.70     4928.58     51.06 o 
  -8   6   5       45.06       52.18      4.42 o 
  -7   6   5     7958.07     8182.26     81.66 o 
  -6   6   5     1932.68     1981.53     23.14 o 
  -5   6   5       39.53       25.56      3.25 o 
  -4   6   5      351.73      380.30      8.08 o 
  -3   6   5       53.87       25.42      3.94 o 
  -2   6   5      549.45      616.14      7.92 o 
  -1   6   5      196.99      323.86      5.77 o 
   0   6   5      398.26      393.66      7.25 o 
   1   6   5     1948.91     1840.32     23.69 o 
   2   6   5      885.57     1008.56     13.74 o 
   3   6   5     2489.58     2672.84     35.39 o 
   4   6   5     2525.77     2533.45     31.46 o 
   5   6   5      175.34      151.86      6.78 o 
   6   6   5      726.26      707.99     10.64 o 
   7   6   5     1222.15     1166.54     15.46 o 
   8   6   5        5.57        0.34      4.10 o 
   9   6   5       73.18       70.10      5.44 o 
  10   6   5       84.88       82.48      6.58 o 
  11   6   5      182.13      175.38      8.04 o 
  12   6   5      359.43      358.00     11.62 o 
  13   6   5      168.28      141.70     10.61 o 
 -14   7   5       25.28       14.77      5.90 o 
 -13   7   5       93.62       92.12      6.59 o 
 -12   7   5      598.81      554.16     11.08 o 
 -11   7   5      364.74      359.30      8.56 o 
 -10   7   5      341.38      320.65      7.97 o 
  -9   7   5      852.07      802.75     13.99 o 
  -8   7   5     1211.71     1217.25     15.87 o 
  -7   7   5      736.49      651.67     10.31 o 
  -6   7   5       24.87       25.13      3.80 o 
  -5   7   5        6.86       11.05      3.52 o 
  -4   7   5       71.75       96.26      4.70 o 
  -3   7   5        9.29       12.94      2.58 o 
  -2   7   5      728.35      792.53     10.00 o 
  -1   7   5      745.47      696.04     13.29 o 
   0   7   5      923.12     1027.97     13.59 o 
   1   7   5       12.45       -2.96      4.63 o 
   2   7   5       17.70        4.15      3.01 o 
   3   7   5     6143.41     6144.73     64.00 o 
   4   7   5      564.89      669.11     11.60 o 
   5   7   5       92.85       79.95      4.70 o 
   6   7   5        5.11       -0.20      3.41 o 
   7   7   5      151.56      150.61      6.07 o 
   8   7   5       79.57       86.34      5.28 o 
   9   7   5      829.93      856.00     13.55 o 
  10   7   5      550.33      515.61     10.38 o 
  11   7   5      436.65      436.60      9.55 o 
  12   7   5       37.24       33.51      4.96 o 
  13   7   5       34.41       41.94      6.03 o 
 -14   8   5       19.55       29.06      6.73 o 
 -13   8   5      223.72      256.32      9.74 o 
 -12   8   5        2.37        5.04      4.45 o 
 -11   8   5      114.96      127.40      6.04 o 
 -10   8   5      118.66      122.70      5.75 o 
  -9   8   5     1905.10     1882.19     22.56 o 
  -8   8   5       20.87       13.30      4.05 o 
  -7   8   5      498.84      516.82      8.84 o 
  -6   8   5      119.43       94.29      4.94 o 
  -5   8   5       25.22       17.58      3.97 o 
  -4   8   5       72.33       60.49      5.15 o 
  -3   8   5       45.10       80.42      4.10 o 
  -2   8   5      551.19      586.92     11.14 o 
  -1   8   5      507.15      643.97     15.71 o 
   0   8   5     4114.98     4210.54     44.83 o 
   1   8   5     1738.26     1749.96     25.84 o 
   2   8   5      170.66      164.01      5.95 o 
   3   8   5     1349.64     1404.59     18.85 o 
   4   8   5     1043.87      954.55     13.45 o 
   5   8   5      274.10      258.02      7.26 o 
   6   8   5      300.32      268.26      7.40 o 
   7   8   5      437.76      371.00      9.51 o 
   8   8   5      176.46      198.82     11.09 o 
   9   8   5       61.34       69.89      5.48 o 
  10   8   5       64.81       70.09      6.40 o 
  11   8   5      166.01      165.02      6.80 o 
  12   8   5       41.80       39.15      5.50 o 
  13   8   5       49.15       46.38      8.85 o 
 -14   9   5        2.07       -1.72      7.67 o 
 -13   9   5        3.10        9.39      5.02 o 
 -12   9   5      134.20      126.18      6.60 o 
 -11   9   5      144.66      140.67      8.91 o 
 -10   9   5      164.17      156.57      6.78 o 
  -9   9   5        2.35       -6.57      4.38 o 
  -8   9   5        6.92        2.71      5.48 o 
  -7   9   5      352.86      347.94      8.38 o 
  -6   9   5      959.61      930.66     16.11 o 
  -5   9   5      433.25      430.42     12.77 o 
  -4   9   5      103.31      121.20      6.32 o 
  -3   9   5     1360.15     1447.16     24.76 o 
  -2   9   5      175.99      192.01      9.19 o 
  -1   9   5        0.17       -4.57      3.05 o 
   0   9   5      343.92      429.87      9.18 o 
   1   9   5      398.28      362.01     11.07 o 
   2   9   5       67.27       84.95      5.22 o 
   3   9   5      153.59      125.37      5.39 o 
   4   9   5     1109.01     1128.86     16.59 o 
   5   9   5       64.90       63.51      4.76 o 
   6   9   5      623.84      578.06     12.04 o 
   7   9   5      147.01      156.30      7.02 o 
   8   9   5      196.56      182.84      7.27 o 
   9   9   5      350.19      336.61     10.43 o 
  10   9   5      134.57      133.76      6.70 o 
  11   9   5        5.97       12.59      5.12 o 
  12   9   5       37.45       29.55      6.15 o 
 -13  10   5      165.24      190.36      8.31 o 
 -12  10   5       43.43       50.48      5.92 o 
 -11  10   5       13.93       11.43      5.16 o 
 -10  10   5       49.80       56.02      5.79 o 
  -9  10   5      266.74      286.80     11.10 o 
  -8  10   5       99.66      101.02      5.88 o 
  -7  10   5       13.24        9.38      4.57 o 
  -6  10   5      580.47      585.64     12.14 o 
  -5  10   5      350.45      327.63     10.67 o 
  -4  10   5      224.95      216.61      9.68 o 
  -3  10   5       81.14       86.33      5.24 o 
  -2  10   5        0.12       -6.19      4.26 o 
  -1  10   5        5.91        0.09      3.51 o 
   0  10   5      642.48      657.29     13.78 o 
   1  10   5      153.77      137.88      8.20 o 
   2  10   5      459.35      509.51     11.45 o 
   3  10   5      113.79      128.29      6.06 o 
   4  10   5      788.76      795.37     12.84 o 
   5  10   5      356.16      330.18      9.13 o 
   6  10   5      498.47      493.26     11.01 o 
   7  10   5      173.26      180.11      8.02 o 
   8  10   5      219.70      205.36      8.51 o 
   9  10   5      438.84      489.28     16.07 o 
  10  10   5        5.17        0.62      5.86 o 
  11  10   5       31.88       16.93      6.19 o 
  12  10   5       49.44       37.51      6.79 o 
 -13  11   5      223.16      236.78     10.15 o 
 -12  11   5       79.20       76.34      6.61 o 
 -11  11   5       13.18       20.78      5.59 o 
 -10  11   5        8.84        2.23      5.15 o 
  -9  11   5       57.46       47.25      5.86 o 
  -8  11   5      256.64      272.56      8.22 o 
  -7  11   5       84.17       75.62      5.91 o 
  -6  11   5      117.88      117.08      7.18 o 
  -5  11   5       27.38       35.81      5.82 o 
  -4  11   5       12.26        6.47      4.93 o 
  -3  11   5     1563.24     1599.58     23.79 o 
  -2  11   5      461.45      511.13     11.99 o 
  -1  11   5      190.79      191.68      6.76 o 
   0  11   5      142.69      156.61      7.47 o 
   1  11   5     1103.26     1103.56     17.23 o 
   2  11   5     1205.15     1205.99     17.69 o 
   3  11   5      151.49      151.65      6.13 o 
   4  11   5       87.53       89.04      5.41 o 
   5  11   5       61.24       54.23      5.18 o 
   6  11   5       58.62       60.14      5.63 o 
   7  11   5       50.88       48.82      6.38 o 
   8  11   5       53.78       58.23      7.79 o 
   9  11   5      136.28      146.52      8.40 o 
  10  11   5       27.13       25.41      6.72 o 
  11  11   5       28.66       25.63      6.47 o 
  12  11   5       22.25       26.71      6.82 o 
 -13  12   5       23.76       35.26      8.05 o 
 -12  12   5        1.02        4.89      6.54 o 
 -11  12   5        5.33        5.65      5.89 o 
 -10  12   5       44.77       34.43      6.30 o 
  -9  12   5        4.32       -2.86      5.54 o 
  -8  12   5      116.50      103.00      6.43 o 
  -7  12   5      531.97      503.26     12.90 o 
  -6  12   5      148.23      129.69      7.28 o 
  -5  12   5      175.16      173.62      8.00 o 
  -4  12   5     2475.03     2425.37     35.96 o 
  -3  12   5      377.72      344.87     11.38 o 
  -2  12   5      646.37      630.52     14.58 o 
  -1  12   5      145.21      162.57      7.66 o 
   0  12   5      104.07      120.26      6.15 o 
   1  12   5     1166.82     1154.21     18.18 o 
   2  12   5      315.88      311.59      7.75 o 
   3  12   5      259.37      257.60      9.73 o 
   4  12   5       13.30       14.24      4.55 o 
   5  12   5       64.63       52.35      5.17 o 
   6  12   5      532.14      524.53     11.91 o 
   7  12   5       40.44       25.38      5.75 o 
   8  12   5        0.24        3.42      7.30 o 
   9  12   5       89.85      116.28      8.93 o 
  10  12   5      601.30      679.85     20.68 o 
  11  12   5       85.98       73.88      8.85 o 
 -12  13   5      368.44      430.67     15.58 o 
 -11  13   5       51.97       52.18      8.47 o 
 -10  13   5       30.15       27.34      7.00 o 
  -9  13   5      115.11      108.35      8.52 o 
  -8  13   5       36.29       18.67      6.79 o 
  -7  13   5      134.88      135.61     10.28 o 
  -6  13   5       35.21       21.83      6.76 o 
  -5  13   5      634.96      520.09     15.50 o 
  -4  13   5     1112.83     1045.08     24.62 o 
  -3  13   5        9.58        8.98      6.55 o 
  -2  13   5     1410.16     1398.56     30.45 o 
  -1  13   5       19.70       25.46      7.60 o 
   0  13   5      296.63      287.88     12.98 o 
   1  13   5      504.48      451.57     12.22 o 
   2  13   5     5110.31     5099.66     62.70 o 
   3  13   5        9.04       -2.95      4.46 o 
   4  13   5     1631.82     1654.12     23.61 o 
   5  13   5       28.76       21.86      6.89 o 
   6  13   5        3.54        6.49      5.56 o 
   7  13   5      195.39      170.67      9.08 o 
   8  13   5      689.35      710.28     17.67 o 
   9  13   5      288.54      306.00     17.24 o 
  10  13   5        0.35        0.69      7.60 o 
  11  13   5       24.61        3.66      7.83 o 
 -11  14   5      246.49      291.53     15.36 o 
 -10  14   5        2.72        7.95      6.99 o 
  -9  14   5        2.46        3.06      6.80 o 
  -8  14   5       95.39      101.96     13.73 o 
  -7  14   5       65.78       62.65     13.07 o 
  -6  14   5      730.05      637.17     24.02 o 
  -5  14   5      365.57      366.35     13.34 o 
  -4  14   5      179.74      190.46     11.46 o 
  -3  14   5      127.75      138.24     11.41 o 
  -2  14   5      119.32       93.06      9.32 o 
  -1  14   5      954.06      970.06     24.81 o 
   0  14   5      584.81      559.94     18.29 o 
   1  14   5     1342.88     1244.97     25.78 o 
   2  14   5     1893.12     1843.12     34.02 o 
   3  14   5        0.01       -0.71      5.95 o 
   4  14   5       59.64       60.68      6.73 o 
   5  14   5      151.21      145.05      8.93 o 
   6  14   5        2.04       -1.36      6.43 o 
   7  14   5      203.11      235.97     11.64 o 
   8  14   5       13.43       13.00      8.11 o 
   9  14   5        3.50        6.34      8.37 o 
  10  14   5      587.83      584.37     31.13 o 
 -11  15   5        0.83       -7.93      8.31 o 
 -10  15   5       24.64       56.58      9.38 o 
  -9  15   5       86.29       81.67      9.18 o 
  -8  15   5       35.42       32.94      8.68 o 
  -7  15   5      159.17      129.05     10.89 o 
  -6  15   5       19.90        5.97      9.67 o 
  -5  15   5        1.52       -5.98      7.21 o 
  -4  15   5       91.34      111.61     10.20 o 
  -3  15   5      266.19      230.05     12.89 o 
  -2  15   5       50.96       33.98      8.61 o 
  -1  15   5      345.65      299.15     14.25 o 
   0  15   5     1619.74     1512.34     33.41 o 
   1  15   5       18.36       17.75      7.25 o 
   2  15   5      802.72      788.83     20.44 o 
   3  15   5      443.70      429.39     15.12 o 
   4  15   5      233.31      263.07     12.21 o 
   5  15   5       89.12       94.12     10.68 o 
   6  15   5      298.33      294.16     16.82 o 
   7  15   5       18.71       25.69      9.85 o 
   8  15   5       61.60       50.82      9.67 o 
   9  15   5       94.35       71.73     12.82 o 
 -10  16   5      125.32      164.02     14.71 o 
  -9  16   5       47.06       43.89     11.13 o 
  -8  16   5        1.18      -15.12     10.08 o 
  -7  16   5      110.17      105.99     11.04 o 
  -6  16   5        0.26        6.44      9.24 o 
  -5  16   5       99.90      101.39     10.62 o 
  -4  16   5        0.99       11.28      8.39 o 
  -3  16   5       41.01       57.76      9.51 o 
  -2  16   5       34.72       49.57      9.29 o 
  -1  16   5      100.62       97.25     10.58 o 
   0  16   5        2.10        3.30      7.84 o 
   1  16   5        0.03       -6.50      7.76 o 
   2  16   5        0.07        0.85      7.14 o 
   3  16   5       52.51       32.30      8.35 o 
   4  16   5       17.09       16.26     13.70 o 
   5  16   5      235.13      210.64     13.59 o 
   6  16   5       87.14       68.47     12.60 o 
   7  16   5      695.35      699.13     27.34 o 
   8  16   5       63.05       68.44     16.79 o 
   9  16   5      434.78      485.46     26.13 o 
  -9  17   5       10.12       12.71     10.85 o 
  -8  17   5       58.91       81.29     12.15 o 
  -7  17   5        8.61       -2.15      8.99 o 
  -6  17   5       87.34       97.53     18.12 o 
  -5  17   5      155.09      128.99     11.82 o 
  -4  17   5      173.39      165.50     12.81 o 
  -3  17   5        7.32       -2.07      8.06 o 
  -2  17   5       90.61       89.72     11.18 o 
  -1  17   5      656.90      620.59     21.06 o 
   0  17   5       50.24       75.54     10.71 o 
   1  17   5      221.84      251.96     14.24 o 
   2  17   5       23.53       22.10      8.19 o 
   3  17   5       84.29       67.84      9.55 o 
   4  17   5       26.35        2.55      9.03 o 
   5  17   5       36.41       38.29     10.10 o 
   6  17   5       30.97       38.13     12.62 o 
   7  17   5       42.31       20.71     12.39 o 
   8  17   5       68.27       80.44     12.64 o 
  -8  18   5        1.06        0.12     10.62 o 
  -7  18   5       69.76       73.96     12.70 o 
  -6  18   5      162.28      161.86     15.25 o 
  -5  18   5      268.61      280.90     18.09 o 
  -4  18   5       60.66       28.93      9.92 o 
  -3  18   5      210.70      200.97     21.95 o 
  -2  18   5       93.87       98.27     11.62 o 
  -1  18   5       37.84       41.05     10.12 o 
   0  18   5      252.45      192.14     13.37 o 
   1  18   5        9.93        9.30      8.77 o 
   2  18   5       41.53       42.31     10.02 o 
   3  18   5      206.47      203.84     12.62 o 
   4  18   5      202.69      206.10     14.48 o 
   5  18   5       79.00       61.90     11.78 o 
   6  18   5        0.61       18.31     12.19 o 
   7  18   5        0.03        5.73     11.77 o 
  -7  19   5        8.64       10.69     11.45 o 
  -6  19   5        6.03        3.78     11.42 o 
  -5  19   5      231.62      249.96     18.16 o 
  -4  19   5        2.30       -0.54      9.51 o 
  -3  19   5      125.21      137.35     13.35 o 
  -2  19   5        1.26       -2.18      9.30 o 
  -1  19   5       25.24       28.25     10.42 o 
   0  19   5       42.78       40.81     10.24 o 
   1  19   5       35.09       35.18     10.33 o 
   2  19   5       16.73       38.99     10.50 o 
   3  19   5       70.61       70.55     13.96 o 
   4  19   5        1.10       -5.51      9.84 o 
   5  19   5       13.06       19.58     10.87 o 
   6  19   5       45.91       40.82     15.01 o 
  -5  20   5       53.39       77.87     14.52 o 
  -4  20   5        0.54        2.97     11.32 o 
  -3  20   5        7.45       20.25     10.98 o 
  -2  20   5       22.41        6.30      9.99 o 
  -1  20   5       84.28       90.93     13.01 o 
   0  20   5       13.62       31.82     10.71 o 
   1  20   5        7.26       -1.30      9.53 o 
   2  20   5       22.85       15.53     10.58 o 
   3  20   5       56.65       78.43     14.82 o 
   4  20   5       70.68       85.64     21.20 o 
  -3  21   5       59.43       41.06     12.26 o 
  -2  21   5       53.63       54.46     12.21 o 
  -1  21   5       90.60       97.69     13.61 o 
   0  21   5       85.40      101.94     13.58 o 
   1  21   5      110.22      133.36     14.24 o 
 -14   0   6      281.85      226.63     10.14 o 
 -12   0   6       50.15       60.36      8.95 o 
 -10   0   6        0.82        6.36      4.22 o 
  -8   0   6     1985.87     2011.68     31.13 o 
  -6   0   6      649.53      601.97     10.91 o 
  -4   0   6       27.05       15.58     13.90 o 
  -2   0   6       13.92        2.65      2.88 o 
   0   0   6      630.72      723.35     10.99 o 
   2   0   6     2758.61     2988.87     39.99 o 
   4   0   6     2765.70     2842.60     37.91 o 
   6   0   6     2638.19     2734.31     52.47 o 
   8   0   6      954.47     1038.97     26.56 o 
  10   0   6      559.16      558.50     41.18 o 
  12   0   6       24.16        4.31     19.92 o 
 -15   1   6       18.59       19.23      4.90 o 
 -14   1   6       22.89       18.42      4.32 o 
 -13   1   6        9.75       13.77      4.35 o 
 -12   1   6       20.40       43.57      3.60 o 
 -11   1   6       12.74        9.71      3.26 o 
 -10   1   6       18.95       13.48      3.33 o 
  -9   1   6      154.69      151.59      4.73 o 
  -8   1   6      736.50      706.34      9.33 o 
  -7   1   6      776.69      740.37     12.25 o 
  -6   1   6      216.06      276.26      5.30 o 
  -5   1   6      363.90      387.80      7.50 o 
  -4   1   6       52.40       48.93      2.67 o 
  -3   1   6     1245.17     1227.13     16.38 o 
  -2   1   6      508.88      476.26      6.31 o 
  -1   1   6      115.30      111.79      2.95 o 
   0   1   6     8445.79     8792.40     73.67 o 
   1   1   6      601.48      628.20      7.84 o 
   2   1   6    12779.42    13150.44    121.06 o 
   3   1   6      694.27      546.82      8.09 o 
   4   1   6      928.17      915.53     10.91 o 
   5   1   6        0.10       10.51      3.09 o 
   6   1   6       66.50       76.36      4.42 o 
   7   1   6      225.97      232.30      8.85 o 
   8   1   6      591.95      594.92     12.56 o 
   9   1   6     1336.34     1314.32     29.82 o 
  10   1   6      184.23      194.11      7.99 o 
  11   1   6      465.62      483.60     28.32 o 
  12   1   6       74.97       69.90     11.91 o 
  13   1   6      294.04      300.22     14.46 o 
 -15   2   6       10.37       10.64      4.88 o 
 -14   2   6      240.22      206.76      7.80 o 
 -13   2   6       30.67       25.41      4.04 o 
 -12   2   6       30.62       28.34      3.54 o 
 -11   2   6       49.19       34.01      3.62 o 
 -10   2   6        3.99       -1.65      3.40 o 
  -9   2   6      127.61      143.59      6.89 o 
  -8   2   6      758.53      783.51     10.78 o 
  -7   2   6      924.23      903.01     12.30 o 
  -6   2   6      156.63      140.16      4.81 o 
  -5   2   6      554.12      590.84      8.94 o 
  -4   2   6       65.50       81.01      3.36 o 
  -3   2   6     1964.80     1950.29     24.47 o 
  -2   2   6      169.27      170.30      4.26 o 
  -1   2   6     1365.63     1390.09     14.40 o 
   0   2   6       58.84       51.55      2.40 o 
   1   2   6      411.72      326.00      6.37 o 
   2   2   6     8528.64     8712.19     81.07 o 
   3   2   6      263.91      338.85      7.22 o 
   4   2   6     1033.07     1015.38     11.91 o 
   5   2   6     1584.87     1637.64     17.29 o 
   6   2   6      265.07      288.71      8.40 o 
   7   2   6     1045.20     1001.93     15.21 o 
   8   2   6     2753.28     2687.86     37.84 o 
   9   2   6       48.94       60.31     13.66 o 
  10   2   6        2.11       -2.95      6.80 o 
  11   2   6        4.49        5.31      5.81 o 
  12   2   6        5.41        6.60      7.15 o 
  13   2   6       43.68       43.56      9.70 o 
 -15   3   6      418.39      403.89     14.44 o 
 -14   3   6       56.51       62.54      6.07 o 
 -13   3   6       90.98       82.37      5.04 o 
 -12   3   6        0.98       -5.02      3.35 o 
 -11   3   6       58.53       66.77      3.90 o 
 -10   3   6      333.62      302.77      8.55 o 
  -9   3   6       97.47       88.90      4.54 o 
  -8   3   6     2095.91     2073.73     23.01 o 
  -7   3   6      499.97      511.12      8.75 o 
  -6   3   6       68.53       47.22      3.50 o 
  -5   3   6     2098.65     2211.10     27.50 o 
  -4   3   6      216.61      196.53      4.98 o 
  -3   3   6        8.33       15.48      2.56 o 
  -2   3   6      106.14      118.51      3.92 o 
  -1   3   6     3096.22     3015.40     26.57 o 
   0   3   6      231.83      229.07      4.70 o 
   1   3   6     4543.39     4804.09     52.91 o 
   2   3   6     4834.83     5037.39     55.44 o 
   3   3   6     1977.14     2027.60     24.20 o 
   4   3   6     1773.69     1884.00     21.43 o 
   5   3   6        0.07       -4.25      2.83 o 
   6   3   6      980.41      951.43     12.09 o 
   7   3   6       30.13       32.03      3.98 o 
   8   3   6        7.40        7.12      4.68 o 
   9   3   6     5573.21     5530.97    115.50 o 
  10   3   6      169.81      170.01      7.27 o 
  11   3   6       14.63       22.13      5.16 o 
  12   3   6      341.84      338.41     12.29 o 
  13   3   6      740.83      740.99     19.97 o 
 -15   4   6        7.57        1.85      6.13 o 
 -14   4   6        1.24        8.30      4.74 o 
 -13   4   6      173.21      158.53      6.52 o 
 -12   4   6        8.89        7.94      3.75 o 
 -11   4   6        7.77        1.83      3.41 o 
 -10   4   6      103.16       73.79      4.19 o 
  -9   4   6     4753.80     4656.51     48.15 o 
  -8   4   6      583.38      626.19     10.31 o 
  -7   4   6      200.61      167.44      5.14 o 
  -6   4   6     2103.38     2092.62     25.53 o 
  -5   4   6       29.90       11.75      3.26 o 
  -4   4   6        4.87       19.48      2.52 o 
  -3   4   6     5105.53     5378.85     58.76 o 
  -2   4   6     5734.15     5532.72     56.77 o 
  -1   4   6       50.85       83.65      3.19 o 
   0   4   6      115.64      146.80      3.94 o 
   1   4   6      130.97       84.46      3.48 o 
   2   4   6      688.53      781.50     12.21 o 
   3   4   6      682.12      845.20     12.30 o 
   4   4   6      626.44      717.59     11.05 o 
   5   4   6      553.36      524.44      8.72 o 
   6   4   6      999.44      960.60     13.73 o 
   7   4   6      282.23      271.05      7.44 o 
   8   4   6      541.99      496.16     10.65 o 
   9   4   6      262.70      256.53     10.50 o 
  10   4   6      342.17      330.69     10.61 o 
  11   4   6      252.14      266.57      9.47 o 
  12   4   6       82.50       91.01      9.56 o 
  13   4   6       21.77       25.84     11.36 o 
 -15   5   6        6.52       -3.94      7.81 o 
 -14   5   6      115.25      110.44      6.62 o 
 -13   5   6       78.53       81.64      5.96 o 
 -12   5   6       18.79       14.79      4.24 o 
 -11   5   6      671.36      657.70     11.22 o 
 -10   5   6     1136.98     1130.38     14.78 o 
  -9   5   6       40.18       44.80      4.59 o 
  -8   5   6      165.79      165.93      4.94 o 
  -7   5   6       22.93       10.81      3.71 o 
  -6   5   6      506.70      571.43      9.91 o 
  -5   5   6     2978.55     2920.34     35.96 o 
  -4   5   6       31.82       45.90      3.09 o 
  -3   5   6      100.14       74.47      4.01 o 
  -2   5   6      962.95     1047.83     12.31 o 
  -1   5   6        6.00        5.60      2.58 o 
   0   5   6      879.15      843.19     11.98 o 
   1   5   6     1053.23      980.90     13.44 o 
   2   5   6     2675.66     2833.57     34.91 o 
   3   5   6     4490.41     4654.31     55.12 o 
   4   5   6       25.30       36.45      3.75 o 
   5   5   6     1208.13     1229.42     15.67 o 
   6   5   6       46.53       44.73      3.81 o 
   7   5   6      115.53      110.39      6.25 o 
   8   5   6      863.69      818.72     14.84 o 
   9   5   6        0.48       -1.79      4.22 o 
  10   5   6       88.02      101.68      6.37 o 
  11   5   6      540.61      511.41     13.63 o 
  12   5   6      174.16      182.72      8.98 o 
  13   5   6       76.40       72.64      9.20 o 
 -14   6   6      313.68      350.69     11.95 o 
 -13   6   6       61.03       50.99      5.98 o 
 -12   6   6      448.95      478.17     10.34 o 
 -11   6   6       79.60       79.00      5.38 o 
 -10   6   6       18.12       46.16      9.22 o 
  -9   6   6     1121.91     1114.95     15.03 o 
  -8   6   6     6289.85     6301.53     64.06 o 
  -7   6   6     2274.00     2299.34     25.63 o 
  -6   6   6       47.66       52.01      4.70 o 
  -5   6   6      113.02      110.02      4.63 o 
  -4   6   6     1134.48     1272.22     19.40 o 
  -3   6   6      758.18      906.88     13.70 o 
  -2   6   6    11331.11    12067.01    110.42 o 
  -1   6   6       76.97       98.13      3.81 o 
   0   6   6      828.06      907.23     12.98 o 
   1   6   6     5050.72     5532.17     60.91 o 
   2   6   6        1.46        4.17      2.93 o 
   3   6   6      495.97      566.42     10.64 o 
   4   6   6       51.91       59.85      6.30 o 
   5   6   6        0.25        6.41      3.80 o 
   6   6   6        2.01        0.28      3.44 o 
   7   6   6     1222.05     1164.20     19.42 o 
   8   6   6      219.28      208.35      9.62 o 
   9   6   6       66.69       61.89      5.44 o 
  10   6   6       76.21       76.76      5.68 o 
  11   6   6        6.18        4.98      4.67 o 
  12   6   6      103.66      109.19      6.02 o 
  13   6   6        0.08        3.14      5.71 o 
 -14   7   6      347.76      334.19     10.84 o 
 -13   7   6       74.03       71.03      6.00 o 
 -12   7   6      581.00      549.05     11.61 o 
 -11   7   6       68.35       68.36      5.52 o 
 -10   7   6        0.36        0.65      4.13 o 
  -9   7   6       16.73       18.56      4.05 o 
  -8   7   6      367.50      364.71      8.10 o 
  -7   7   6       18.07       14.20      4.14 o 
  -6   7   6     2138.01     2254.65     28.06 o 
  -5   7   6       27.94       31.91      4.00 o 
  -4   7   6     4439.29     4424.95     53.16 o 
  -3   7   6      111.13      104.02      3.75 o 
  -2   7   6      863.11      905.96     11.14 o 
  -1   7   6     1476.79     1570.10     16.32 o 
   0   7   6    11108.55    11590.10    111.58 o 
   1   7   6       39.01       28.04      3.21 o 
   2   7   6        8.86        9.87      3.40 o 
   3   7   6        2.12       -1.86      4.02 o 
   4   7   6      140.02      139.19      6.29 o 
   5   7   6        1.25       -4.25      3.73 o 
   6   7   6      533.35      496.87     10.31 o 
   7   7   6      160.52      157.59      7.53 o 
   8   7   6     1493.41     1543.40     22.72 o 
   9   7   6      563.08      527.48     11.79 o 
  10   7   6      215.69      209.32      7.58 o 
  11   7   6       15.84       24.27      5.25 o 
  12   7   6        1.71       -0.58      5.08 o 
 -14   8   6      130.45      139.77      8.43 o 
 -13   8   6        2.80       11.65      5.05 o 
 -12   8   6      236.17      224.55      7.93 o 
 -11   8   6       55.39       61.69      5.35 o 
 -10   8   6       25.37       25.60      4.64 o 
  -9   8   6     1741.55     1682.19     22.02 o 
  -8   8   6     7352.79     7168.29     76.44 o 
  -7   8   6       29.85       31.35      4.82 o 
  -6   8   6        0.90        0.12      3.76 o 
  -5   8   6       98.96       94.51      5.39 o 
  -4   8   6       29.88       37.83      4.38 o 
  -3   8   6       56.71       32.96      3.63 o 
  -2   8   6     2491.71     2808.90     34.49 o 
  -1   8   6       32.49       59.31      4.46 o 
   0   8   6      415.84      504.02      9.87 o 
   1   8   6      218.73      204.09      7.17 o 
   2   8   6        1.63       -0.54      3.59 o 
   3   8   6        1.23        0.88      4.48 o 
   4   8   6      336.16      333.42      9.21 o 
   5   8   6      299.93      280.33      8.27 o 
   6   8   6       73.52       68.06      6.06 o 
   7   8   6      607.75      617.01     11.76 o 
   8   8   6      292.13      274.53      8.01 o 
   9   8   6      448.54      452.47     11.00 o 
  10   8   6      151.18      144.25      7.06 o 
  11   8   6       66.15       78.90      7.43 o 
  12   8   6      117.33      130.85      7.21 o 
 -14   9   6        4.57       -6.67      8.68 o 
 -13   9   6      124.28      116.74      7.15 o 
 -12   9   6        8.20       11.37      4.99 o 
 -11   9   6      318.49      275.46      8.43 o 
 -10   9   6       20.53        8.90      5.02 o 
  -9   9   6       63.00       50.75      6.56 o 
  -8   9   6       69.04       73.55      5.55 o 
  -7   9   6      521.24      508.37     10.49 o 
  -6   9   6       38.19       38.18      5.22 o 
  -5   9   6       67.60       65.57      5.98 o 
  -4   9   6       34.86       29.87      5.14 o 
  -3   9   6      685.86      701.11     17.54 o 
  -2   9   6     1155.16     1164.48     15.58 o 
  -1   9   6      735.00      804.79     12.97 o 
   0   9   6      849.77      781.81     17.49 o 
   1   9   6     2079.11     2093.52     30.76 o 
   2   9   6      500.77      512.10     11.20 o 
   3   9   6       62.46       51.94      5.19 o 
   4   9   6        2.81       -2.17      5.07 o 
   5   9   6       29.95       23.24      5.76 o 
   6   9   6        2.24        9.53      4.72 o 
   7   9   6      323.73      317.99      9.17 o 
   8   9   6       30.43       30.83      5.29 o 
   9   9   6      409.08      398.75     13.42 o 
  10   9   6       27.22       34.64      5.93 o 
  11   9   6       32.80       30.74      6.00 o 
  12   9   6      119.37      115.86      7.55 o 
 -13  10   6       11.32        5.71      5.76 o 
 -12  10   6      507.40      554.22     17.19 o 
 -11  10   6        0.78       -2.65      5.13 o 
 -10  10   6      159.47      167.60      7.52 o 
  -9  10   6       94.01      102.07      6.77 o 
  -8  10   6       12.90       12.23      4.67 o 
  -7  10   6     2381.29     2370.96     30.66 o 
  -6  10   6      300.90      304.89     12.89 o 
  -5  10   6       82.99       91.55      6.76 o 
  -4  10   6        0.49       -3.05      5.02 o 
  -3  10   6     1343.95     1444.04     21.20 o 
  -2  10   6     2219.46     2128.31     28.92 o 
  -1  10   6      450.03      509.56     11.03 o 
   0  10   6      533.33      545.10     11.99 o 
   1  10   6      138.26      134.69      6.41 o 
   2  10   6      277.65      274.31     10.34 o 
   3  10   6      214.21      211.70      7.79 o 
   4  10   6      160.39      188.87      7.58 o 
   5  10   6      322.59      285.46      8.48 o 
   6  10   6      753.09      763.35     14.35 o 
   7  10   6        2.29       -6.58      5.51 o 
   8  10   6       29.13       17.37      6.33 o 
   9  10   6      241.77      234.76      8.94 o 
  10  10   6       22.39       23.77      6.56 o 
  11  10   6        0.87       -4.17      6.36 o 
  12  10   6       33.39       48.75      7.46 o 
 -13  11   6        8.94       -0.73      6.75 o 
 -12  11   6      127.75      121.96      8.69 o 
 -11  11   6        1.45       -2.46      5.44 o 
 -10  11   6      166.36      157.17      7.66 o 
  -9  11   6      323.04      285.98      9.24 o 
  -8  11   6       94.63       94.40      6.01 o 
  -7  11   6      147.26      143.57      7.15 o 
  -6  11   6      525.90      517.74     13.59 o 
  -5  11   6     1446.29     1491.37     24.80 o 
  -4  11   6        0.15       -3.02      2.94 o 
  -3  11   6     1351.45     1314.88     22.64 o 
  -2  11   6       84.14      111.17      9.03 o 
  -1  11   6      697.37      668.16     12.59 o 
   0  11   6        3.02        6.83      7.55 o 
   1  11   6        0.66        7.45      4.87 o 
   2  11   6        0.51        7.08      5.03 o 
   3  11   6        3.94       10.20      5.19 o 
   4  11   6        5.37       -3.42      4.82 o 
   5  11   6      105.23      111.30      6.01 o 
   6  11   6     1258.32     1303.88     21.42 o 
   7  11   6      167.39      165.80      8.27 o 
   8  11   6       29.27       23.79      6.80 o 
   9  11   6     1442.11     1467.16     32.43 o 
  10  11   6       43.78       42.14      7.30 o 
  11  11   6       77.96       97.04      8.74 o 
 -12  12   6        0.22       -4.43      7.34 o 
 -11  12   6        3.80        3.39      6.97 o 
 -10  12   6        3.60       -1.14      6.02 o 
  -9  12   6      172.13      178.37      8.65 o 
  -8  12   6       19.15       10.45      5.52 o 
  -7  12   6      480.12      442.83     14.10 o 
  -6  12   6     1237.91     1170.57     23.83 o 
  -5  12   6      241.53      241.23     10.45 o 
  -4  12   6       77.32       80.50      5.76 o 
  -3  12   6      593.38      587.71     26.63 o 
  -2  12   6      320.21      262.28     10.52 o 
  -1  12   6      492.08      497.05     18.99 o 
   0  12   6      126.07      110.05      9.41 o 
   1  12   6     1018.18     1002.07     19.26 o 
   2  12   6      359.25      348.63     10.64 o 
   3  12   6      693.67      650.62     14.23 o 
   4  12   6        2.35       -7.53      5.02 o 
   5  12   6       69.84       66.48      6.32 o 
   6  12   6      142.71      144.14      8.40 o 
   7  12   6      348.92      352.93     12.28 o 
   8  12   6     1854.48     1912.29     32.32 o 
   9  12   6      375.68      385.83     13.28 o 
  10  12   6       49.08       27.61      7.46 o 
  11  12   6        0.01      -10.82      7.21 o 
 -12  13   6        7.40        7.78      8.16 o 
 -11  13   6       10.51       -0.11      7.71 o 
 -10  13   6        0.51       -4.36      7.29 o 
  -9  13   6      186.27      181.90      9.77 o 
  -8  13   6        2.13        2.12      6.01 o 
  -7  13   6     1750.14     1713.28     35.02 o 
  -6  13   6       71.53      120.67     11.00 o 
  -5  13   6      130.32      111.25      8.74 o 
  -4  13   6       60.90       36.60      5.00 o 
  -3  13   6       44.86       51.43      8.32 o 
  -2  13   6      110.47      101.66     12.34 o 
  -1  13   6     1556.05     1518.24     32.48 o 
   0  13   6     1802.30     1669.61     31.05 o 
   1  13   6     3568.28     3443.62     54.85 o 
   2  13   6     2272.00     2229.90     32.15 o 
   3  13   6       59.41       59.65      6.42 o 
   4  13   6       42.36       54.05      6.40 o 
   5  13   6      426.63      439.90     11.89 o 
   6  13   6       71.40       79.73      6.98 o 
   7  13   6      118.89      112.19      9.12 o 
   8  13   6      228.81      217.99     10.69 o 
   9  13   6      141.66      139.50     10.78 o 
  10  13   6        5.65        3.66      7.72 o 
 -11  14   6       33.02       34.45      9.18 o 
 -10  14   6       43.10       44.21      9.93 o 
  -9  14   6       66.80       65.76      8.48 o 
  -8  14   6      114.87      122.22      9.31 o 
  -7  14   6       95.00       92.04     10.25 o 
  -6  14   6      146.97      162.18     15.23 o 
  -5  14   6       22.42       26.59      7.77 o 
  -4  14   6       17.00       38.53      8.11 o 
  -3  14   6      334.00      292.04     13.74 o 
  -2  14   6     1423.74     1309.87     29.97 o 
  -1  14   6     3108.55     3022.61     68.73 o 
   0  14   6      251.78      258.24     11.73 o 
   1  14   6       98.13       85.43     10.94 o 
   2  14   6      654.26      619.13     22.05 o 
   3  14   6      766.38      774.92     19.76 o 
   4  14   6      427.06      405.50     13.36 o 
   5  14   6      537.92      589.30     18.10 o 
   6  14   6      424.62      412.89     14.88 o 
   7  14   6      181.65      200.07     15.14 o 
   8  14   6       35.68       15.28      8.57 o 
   9  14   6       29.18       30.76      9.15 o 
  10  14   6      133.65      167.17     15.63 o 
 -11  15   6       16.19       30.20     10.51 o 
 -10  15   6       12.76       34.83     10.88 o 
  -9  15   6        8.81       12.33      9.66 o 
  -8  15   6       10.91        4.45      7.88 o 
  -7  15   6      189.89      180.62     15.84 o 
  -6  15   6        0.18       -5.29      8.41 o 
  -5  15   6       42.22       59.02      9.47 o 
  -4  15   6       34.56       18.93     12.72 o 
  -3  15   6        2.59        1.04      7.37 o 
  -2  15   6      100.85      118.63     10.86 o 
  -1  15   6       20.38       13.15      8.21 o 
   0  15   6      315.16      281.39     17.34 o 
   1  15   6      677.74      632.15     18.20 o 
   2  15   6     1220.49     1163.90     25.66 o 
   3  15   6       19.84       16.42      7.35 o 
   4  15   6       13.94       15.13      8.64 o 
   5  15   6        6.43       -1.52      8.31 o 
   6  15   6       55.12       52.43     12.36 o 
   7  15   6      397.61      380.22     26.70 o 
   8  15   6      112.12       92.91     12.73 o 
   9  15   6       52.20       36.45     12.24 o 
 -10  16   6        0.18        9.44     10.69 o 
  -9  16   6        0.24        2.64     10.00 o 
  -8  16   6      313.20      276.39     17.20 o 
  -7  16   6        1.05       -2.71      9.26 o 
  -6  16   6        4.78        4.08      9.26 o 
  -5  16   6       88.26       91.83     10.55 o 
  -4  16   6      161.80      157.00     12.14 o 
  -3  16   6      888.27      801.19     23.74 o 
  -2  16   6        3.28        4.73      8.52 o 
  -1  16   6      191.13      184.59     12.45 o 
   0  16   6      399.78      367.68     24.63 o 
   1  16   6      424.10      434.59     15.66 o 
   2  16   6      590.78      538.65     21.77 o 
   3  16   6       30.87       13.76      7.82 o 
   4  16   6      487.46      526.43     20.27 o 
   5  16   6      350.75      333.32     16.12 o 
   6  16   6        0.81      -15.28     10.19 o 
   7  16   6        0.71      -11.26     10.84 o 
   8  16   6        5.17        1.91     12.81 o 
  -9  17   6      216.02      208.86     18.89 o 
  -8  17   6       16.90       15.49     16.53 o 
  -7  17   6       34.97       30.28     11.05 o 
  -6  17   6       54.38       50.60     11.77 o 
  -5  17   6        4.56       -1.12      8.19 o 
  -4  17   6      225.31      152.09     12.44 o 
  -3  17   6        5.41       -7.31      8.87 o 
  -2  17   6       51.75       33.35     10.08 o 
  -1  17   6       10.59        5.98      8.77 o 
   0  17   6      258.60      304.06     20.43 o 
   1  17   6       21.99        7.41     13.09 o 
   2  17   6      762.92      771.61     32.24 o 
   3  17   6       64.28       97.42     10.23 o 
   4  17   6        0.16       -4.90      8.81 o 
   5  17   6        0.01      -11.84      8.85 o 
   6  17   6       14.26       10.80     11.85 o 
   7  17   6       22.11       16.27     12.06 o 
  -8  18   6      197.33      168.77     22.42 o 
  -7  18   6      174.72      210.10     20.35 o 
  -6  18   6       55.80       51.55     16.44 o 
  -5  18   6       65.13       52.69     11.96 o 
  -4  18   6       54.57       33.92     10.14 o 
  -3  18   6        7.93       -0.59      9.00 o 
  -2  18   6        4.15       -5.95      8.62 o 
  -1  18   6        3.67       -5.94      8.74 o 
   0  18   6       66.89       75.75     17.08 o 
   1  18   6      163.17      176.85     13.38 o 
   2  18   6       35.01       30.05      8.85 o 
   3  18   6       47.08       52.60     10.87 o 
   4  18   6       40.30       19.23     10.62 o 
   5  18   6      163.40      143.36     13.35 o 
   6  18   6       19.83        7.88     16.54 o 
  -7  19   6       76.28       60.86     13.81 o 
  -6  19   6      177.90      228.81     17.97 o 
  -5  19   6       12.77       27.71     12.14 o 
  -4  19   6       10.20       12.72     10.13 o 
  -3  19   6        3.54        6.92      9.83 o 
  -2  19   6      135.94      137.18     13.65 o 
  -1  19   6       53.91       31.66     10.84 o 
   0  19   6       15.26       14.24     10.04 o 
   1  19   6        2.91        5.51      9.37 o 
   2  19   6       34.15       36.08     10.85 o 
   3  19   6       43.24       47.46     15.73 o 
   4  19   6      106.10      117.58     15.28 o 
   5  19   6      160.46      134.26     16.29 o 
  -5  20   6       46.26       31.94     13.41 o 
  -4  20   6       25.95       30.59     13.29 o 
  -3  20   6      160.12      156.82     21.80 o 
  -2  20   6      204.65      233.31     19.42 o 
  -1  20   6       16.90       13.66     11.93 o 
   0  20   6      189.94      248.13     16.72 o 
   1  20   6      339.58      413.70     19.61 o 
   2  20   6        1.05      -16.94     11.29 o 
   3  20   6      171.72      194.15     17.71 o 
  -1  21   6      138.53      171.50     15.41 o 
 -15   0   7      301.45      321.70     14.36 o 
 -13   0   7        2.21       -4.60      4.71 o 
 -11   0   7     1182.81     1141.86     21.43 o 
  -9   0   7        2.76       -0.11      4.91 o 
  -7   0   7     3296.60     3365.23     49.60 o 
  -5   0   7      535.67      542.75     14.31 o 
  -3   0   7     1049.26     1009.94     21.79 o 
  -1   0   7      403.99      398.49      7.85 o 
   1   0   7     2943.51     3018.94     44.09 o 
   3   0   7        9.71      107.80      9.22 o 
   5   0   7       34.75       41.29      4.39 o 
   7   0   7      329.68      333.98     13.22 o 
   9   0   7      821.89      829.92     19.02 o 
  11   0   7       16.63        9.21      6.90 o 
  13   0   7       48.97       28.67     15.53 o 
 -15   1   7      196.23      208.04     10.42 o 
 -14   1   7      102.31      120.12      6.21 o 
 -13   1   7       89.13       92.53      4.52 o 
 -12   1   7      186.19      184.76      6.58 o 
 -11   1   7       50.16       58.58      4.25 o 
 -10   1   7        0.11        7.94      3.51 o 
  -9   1   7     1745.13     1721.78     19.94 o 
  -8   1   7      905.08      893.65     12.06 o 
  -7   1   7        0.04       -1.15      2.81 o 
  -6   1   7       13.80       13.94      2.82 o 
  -5   1   7      736.80      725.97     11.12 o 
  -4   1   7     1418.39     1211.56     17.87 o 
  -3   1   7      369.28      406.09      8.60 o 
  -2   1   7      644.98      649.53      8.96 o 
  -1   1   7        2.65       -2.87      2.07 o 
   0   1   7    11803.60    11970.60    109.02 o 
   1   1   7      907.43     1015.95     12.00 o 
   2   1   7       40.29       58.98      4.08 o 
   3   1   7     4980.47     5442.41     54.30 o 
   4   1   7        2.25        2.43      2.89 o 
   5   1   7        0.07        2.20      2.80 o 
   6   1   7      645.33      641.10      9.06 o 
   7   1   7       21.56       23.16      5.45 o 
   8   1   7     1146.34     1158.95     17.69 o 
   9   1   7       16.95        9.46      4.57 o 
  10   1   7      613.87      616.10     11.87 o 
  11   1   7        9.42        3.44      5.25 o 
  12   1   7        0.14       -7.50      5.00 o 
  13   1   7        2.36       -8.21      5.47 o 
 -15   2   7       46.71       67.70      6.53 o 
 -14   2   7       37.02       25.54      4.71 o 
 -13   2   7       87.61       92.05      4.56 o 
 -12   2   7      456.70      496.54      8.89 o 
 -11   2   7      206.05      218.31      5.84 o 
 -10   2   7      203.90      199.08      5.70 o 
  -9   2   7      916.31      880.09     12.19 o 
  -8   2   7      550.52      510.34      8.64 o 
  -7   2   7        1.21       -0.24      2.83 o 
  -6   2   7      643.48      634.02      9.90 o 
  -5   2   7       19.93       20.86      3.04 o 
  -4   2   7      107.32      134.95      5.20 o 
  -3   2   7        1.07       -2.92      3.13 o 
  -2   2   7     1271.80     1055.23     16.10 o 
  -1   2   7     5463.11     5390.71     47.86 o 
   0   2   7      367.55      375.21     11.42 o 
   1   2   7     3455.34     3640.61     37.08 o 
   2   2   7     7369.22     7973.81     81.73 o 
   3   2   7     2737.87     2974.62     32.61 o 
   4   2   7       16.12        8.74      3.03 o 
   5   2   7      869.24      851.96     11.08 o 
   6   2   7      132.43      116.77      4.18 o 
   7   2   7      438.59      416.32      9.96 o 
   8   2   7     1420.92     1393.49     20.45 o 
   9   2   7      102.23       79.79      5.56 o 
  10   2   7      164.67      154.34      6.48 o 
  11   2   7       14.81        9.84      4.18 o 
  12   2   7       14.76        9.23      5.54 o 
  13   2   7       14.98       11.30      5.76 o 
 -15   3   7       21.40       19.83      6.70 o 
 -14   3   7      133.84      135.18      6.34 o 
 -13   3   7       91.62      115.64      7.25 o 
 -12   3   7       15.99        1.29      4.37 o 
 -11   3   7       35.96       26.25      4.07 o 
 -10   3   7       10.27       -0.25      3.77 o 
  -9   3   7       26.52       14.48      3.81 o 
  -8   3   7       24.70       24.91      3.63 o 
  -7   3   7      427.10      447.69      8.40 o 
  -6   3   7      106.26      109.55      5.75 o 
  -5   3   7      108.74      103.49      4.55 o 
  -4   3   7      399.67      394.98      7.35 o 
  -3   3   7     2847.40     2873.26     35.07 o 
  -2   3   7      270.03      319.43      9.29 o 
  -1   3   7      428.89      457.69      6.54 o 
   0   3   7      843.63      957.20     12.51 o 
   1   3   7     4780.57     5115.38     56.57 o 
   2   3   7      259.73      258.10      6.71 o 
   3   3   7       66.19       68.64      4.33 o 
   4   3   7      346.82      330.81      7.48 o 
   5   3   7        7.54        5.34      3.19 o 
   6   3   7      481.59      427.90      8.21 o 
   7   3   7       15.36       11.51      4.93 o 
   8   3   7      110.02       99.16      6.02 o 
   9   3   7     2368.42     2316.66     31.16 o 
  10   3   7     1107.31     1104.29     16.43 o 
  11   3   7        7.93       -2.98      4.32 o 
  12   3   7        5.36        3.61      5.18 o 
  13   3   7       88.71      111.48      7.29 o 
 -15   4   7       35.27       35.26      6.26 o 
 -14   4   7      224.72      245.58     11.26 o 
 -13   4   7        2.22       -3.24      4.09 o 
 -12   4   7        0.04        0.16      4.12 o 
 -11   4   7      148.48      148.61      5.72 o 
 -10   4   7      150.86      130.34      5.01 o 
  -9   4   7      181.90      180.71      7.14 o 
  -8   4   7      155.32      141.81      5.35 o 
  -7   4   7        4.08        0.48      3.49 o 
  -6   4   7       57.12       67.38      4.47 o 
  -5   4   7     1910.62     1858.58     22.55 o 
  -4   4   7      279.38      307.04      6.64 o 
  -3   4   7       19.82       29.30      3.38 o 
  -2   4   7      994.81      925.56     11.92 o 
  -1   4   7      384.38      343.84      6.01 o 
   0   4   7     1878.34     1986.17     23.98 o 
   1   4   7      883.01      890.09     13.77 o 
   2   4   7      763.33      753.19     12.29 o 
   3   4   7      145.71      147.24      5.17 o 
   4   4   7       79.44       74.03      4.41 o 
   5   4   7      605.84      611.10     11.88 o 
   6   4   7       17.44       19.64      3.62 o 
   7   4   7      375.64      386.90     10.54 o 
   8   4   7     1656.61     1632.46     24.89 o 
   9   4   7      296.45      274.74      9.97 o 
  10   4   7       98.09       93.66      5.91 o 
  11   4   7      162.09      151.65      6.47 o 
  12   4   7       70.92      100.30      8.91 o 
  13   4   7        6.84        7.56      6.00 o 
 -15   5   7        0.09       -9.41      6.83 o 
 -14   5   7        3.04       -0.03      5.49 o 
 -13   5   7       55.32       56.03      6.49 o 
 -12   5   7       42.31       46.20      5.02 o 
 -11   5   7       22.89       26.94      4.67 o 
 -10   5   7      115.29      115.31      5.43 o 
  -9   5   7       49.98       54.27      4.09 o 
  -8   5   7      355.79      332.84      8.09 o 
  -7   5   7       21.32       41.95      4.76 o 
  -6   5   7       56.02       41.08      4.23 o 
  -5   5   7      230.90      257.13      7.39 o 
  -4   5   7       52.70       33.01      3.70 o 
  -3   5   7      173.16      184.06     11.12 o 
  -2   5   7     2370.36     2375.92     27.91 o 
  -1   5   7     2902.13     2923.37     27.39 o 
   0   5   7     2858.65     3114.90     35.94 o 
   1   5   7      490.56      563.58     10.29 o 
   2   5   7      711.93      598.94     10.85 o 
   3   5   7     3679.22     3762.87     45.67 o 
   4   5   7      343.31      326.99      8.07 o 
   5   5   7      168.08      162.60      6.67 o 
   6   5   7        0.06        0.37      3.96 o 
   7   5   7      314.84      258.72      8.88 o 
   8   5   7      451.87      448.60     11.94 o 
   9   5   7      984.13      990.84     17.82 o 
  10   5   7       44.72       42.89      5.50 o 
  11   5   7      217.85      178.34      7.04 o 
  12   5   7        1.30       -6.50      4.93 o 
 -14   6   7       27.32       19.33      6.19 o 
 -13   6   7       34.77       23.62      4.98 o 
 -12   6   7      375.28      343.67      9.38 o 
 -11   6   7      584.07      548.23     11.43 o 
 -10   6   7      426.56      439.67     10.06 o 
  -9   6   7        5.12       -1.29      4.09 o 
  -8   6   7      579.50      585.59     11.88 o 
  -7   6   7      282.51      309.90     11.04 o 
  -6   6   7      239.80      267.77      7.31 o 
  -5   6   7      296.82      327.43      7.24 o 
  -4   6   7     1423.62     1377.90     17.90 o 
  -3   6   7       39.19       71.14      4.50 o 
  -2   6   7      737.97      765.00     10.85 o 
  -1   6   7     1303.94     1358.46     16.74 o 
   0   6   7     3494.26     3693.70     39.49 o 
   1   6   7     2434.08     2501.74     29.71 o 
   2   6   7      626.27      731.67     12.63 o 
   3   6   7      166.16      197.89      6.52 o 
   4   6   7      275.70      244.55      7.16 o 
   5   6   7      674.19      698.44     12.13 o 
   6   6   7      297.49      255.46      8.18 o 
   7   6   7       35.31       34.45      5.90 o 
   8   6   7      227.12      212.91      8.20 o 
   9   6   7      527.31      511.99     11.74 o 
  10   6   7        4.12        6.88      5.15 o 
  11   6   7        0.06       -3.64      5.09 o 
  12   6   7      110.64      130.28      6.87 o 
 -14   7   7       11.35        8.87      7.22 o 
 -13   7   7       24.10       34.27      5.44 o 
 -12   7   7       96.84       79.19      6.09 o 
 -11   7   7        5.59        2.88      4.90 o 
 -10   7   7        1.27        3.68      4.57 o 
  -9   7   7      108.94       98.23      5.60 o 
  -8   7   7      624.60      605.84     11.72 o 
  -7   7   7     2428.67     2451.12     32.11 o 
  -6   7   7     1308.02     1343.66     19.55 o 
  -5   7   7      521.34      561.71     10.31 o 
  -4   7   7      573.85      587.12     11.14 o 
  -3   7   7      479.96      431.91     12.49 o 
  -2   7   7      229.76      253.48      6.13 o 
  -1   7   7     1684.61     1606.36     19.45 o 
   0   7   7       72.92       98.71      5.29 o 
   1   7   7      170.12      162.29      5.23 o 
   2   7   7      707.18      764.00     12.16 o 
   3   7   7      736.90      680.40     12.62 o 
   4   7   7      286.84      285.61      8.25 o 
   5   7   7      790.18      808.93     13.61 o 
   6   7   7      293.85      257.39      8.71 o 
   7   7   7       42.85       27.35      5.99 o 
   8   7   7        0.61        8.56      6.24 o 
   9   7   7       75.07       75.71      9.53 o 
  10   7   7      171.54      164.18      7.66 o 
  11   7   7      150.27      163.84      9.34 o 
  12   7   7       78.42       83.39      6.73 o 
 -14   8   7       88.94      137.72      8.73 o 
 -13   8   7      214.22      223.98      8.36 o 
 -12   8   7       37.13       37.40      5.80 o 
 -11   8   7     1445.66     1376.24     20.86 o 
 -10   8   7      282.33      278.24     10.97 o 
  -9   8   7      329.85      306.96      8.46 o 
  -8   8   7     2477.11     2391.75     29.10 o 
  -7   8   7      627.40      611.79     12.44 o 
  -6   8   7        0.52       -0.52      4.16 o 
  -5   8   7        3.40        4.68      4.60 o 
  -4   8   7      102.65       93.91      6.51 o 
  -3   8   7       37.01       39.87      4.85 o 
  -2   8   7      297.21      308.20      9.98 o 
  -1   8   7      781.35      814.78     12.94 o 
   0   8   7       10.78        6.74      3.74 o 
   1   8   7      872.36      919.91     16.81 o 
   2   8   7       47.51       50.83      4.54 o 
   3   8   7        8.88       10.87      4.34 o 
   4   8   7      386.97      436.89     10.63 o 
   5   8   7      251.31      252.73      7.85 o 
   6   8   7      507.11      497.55     11.94 o 
   7   8   7     1133.70     1098.75     23.32 o 
   8   8   7        0.04       -0.82      5.12 o 
   9   8   7       30.55       37.02      5.83 o 
  10   8   7        2.44        0.85      5.44 o 
  11   8   7      118.33      115.98      7.21 o 
  12   8   7      102.23      126.21      7.61 o 
 -14   9   7       62.42       69.78      8.59 o 
 -13   9   7      207.35      189.27      8.35 o 
 -12   9   7       15.39       -1.51      5.64 o 
 -11   9   7      249.82      281.24      9.23 o 
 -10   9   7        1.08       -4.52      4.59 o 
  -9   9   7       67.49       55.59      5.30 o 
  -8   9   7       38.40       40.72      5.04 o 
  -7   9   7      692.11      684.61     14.75 o 
  -6   9   7     1950.71     1981.30     27.39 o 
  -5   9   7      322.60      342.93      9.61 o 
  -4   9   7       24.42       23.67      4.96 o 
  -3   9   7       89.71       87.35      4.95 o 
  -2   9   7     1051.71     1060.22     14.87 o 
  -1   9   7     2857.11     2930.76     36.69 o 
   0   9   7     1034.34     1008.57     14.69 o 
   1   9   7      775.73      755.80     14.09 o 
   2   9   7      669.22      660.61     13.53 o 
   3   9   7      300.52      297.05      9.00 o 
   4   9   7     1183.50     1109.07     18.63 o 
   5   9   7      260.58      287.53      8.47 o 
   6   9   7       89.23       83.39      6.12 o 
   7   9   7      150.36      155.54      7.42 o 
   8   9   7      314.15      322.20      9.66 o 
   9   9   7        0.02        6.11      5.57 o 
  10   9   7       88.29       88.60      7.00 o 
  11   9   7      195.40      228.33     10.82 o 
 -13  10   7        0.02        9.11      6.65 o 
 -12  10   7      197.67      172.80      8.66 o 
 -11  10   7       12.18       11.16      6.08 o 
 -10  10   7        2.40        4.95      5.19 o 
  -9  10   7        4.19        0.44      4.91 o 
  -8  10   7       16.28       14.01      5.50 o 
  -7  10   7       29.33       34.60      7.01 o 
  -6  10   7      690.52      664.47     15.23 o 
  -5  10   7      162.40      135.32      7.76 o 
  -4  10   7      335.65      359.44     12.39 o 
  -3  10   7      136.02      125.61      7.51 o 
  -2  10   7      168.58      176.83      7.21 o 
  -1  10   7      647.89      674.37     11.63 o 
   0  10   7     1440.74     1485.97     22.40 o 
   1  10   7     2343.03     2378.84     32.35 o 
   2  10   7      583.35      589.10     12.87 o 
   3  10   7     1653.57     1679.64     26.93 o 
   4  10   7      284.10      265.87      9.53 o 
   5  10   7     1778.54     1749.08     27.97 o 
   6  10   7      570.70      601.03     13.12 o 
   7  10   7      162.97      156.03      8.26 o 
   8  10   7        7.16       -3.93      6.01 o 
   9  10   7        0.02        9.53      5.87 o 
  10  10   7      313.00      324.50     11.25 o 
  11  10   7       18.59       14.02      6.95 o 
 -13  11   7      237.21      261.91     12.22 o 
 -12  11   7       20.46       25.41      7.24 o 
 -11  11   7       38.86       49.17      7.39 o 
 -10  11   7        0.10       -4.26      6.31 o 
  -9  11   7       18.87       30.49      6.37 o 
  -8  11   7       37.39       50.76      8.83 o 
  -7  11   7      152.69      131.33      6.97 o 
  -6  11   7      245.65      222.66      9.40 o 
  -5  11   7      559.90      524.24     13.99 o 
  -4  11   7       21.64       14.29      5.54 o 
  -3  11   7       18.77       22.05      4.94 o 
  -2  11   7      545.60      560.40     13.30 o 
  -1  11   7     1528.17     1431.58     19.95 o 
   0  11   7       97.61       85.96      7.23 o 
   1  11   7      187.16      209.02      8.07 o 
   2  11   7      891.55      896.43     18.04 o 
   3  11   7       82.17       74.71      9.87 o 
   4  11   7      100.92      122.81      8.41 o 
   5  11   7      165.06      150.26      8.56 o 
   6  11   7       91.56       99.71      7.85 o 
   7  11   7      643.81      624.61     15.18 o 
   8  11   7      569.31      535.47     14.53 o 
   9  11   7       29.45       20.85      7.44 o 
  10  11   7       14.17        5.83      7.39 o 
  11  11   7      191.42      234.57     13.04 o 
 -12  12   7       16.54       14.08      8.01 o 
 -11  12   7       32.15       25.00      8.17 o 
 -10  12   7        8.29       21.59      8.28 o 
  -9  12   7      613.80      592.17     19.18 o 
  -8  12   7      569.64      535.40     17.06 o 
  -7  12   7        9.82       20.17      6.42 o 
  -6  12   7       91.70       85.69      9.31 o 
  -5  12   7      878.87      803.28     21.39 o 
  -4  12   7       18.18       14.00      4.28 o 
  -3  12   7        2.49        9.70      5.27 o 
  -2  12   7     2703.76     2633.66     48.51 o 
  -1  12   7      161.68      157.37      9.87 o 
   0  12   7        0.13       10.19      6.78 o 
   1  12   7      280.69      278.18     10.86 o 
   2  12   7      350.61      359.33     13.67 o 
   3  12   7        4.62       -4.68      5.35 o 
   4  12   7     2290.66     2184.47     31.59 o 
   5  12   7      619.03      609.82     16.86 o 
   6  12   7      537.80      517.85     18.04 o 
   7  12   7       17.45       17.19      8.22 o 
   8  12   7      425.67      442.36     14.43 o 
   9  12   7      158.03      162.68     10.02 o 
  10  12   7       48.28       45.97      8.37 o 
 -12  13   7      159.92      185.36     12.08 o 
 -11  13   7       53.38       24.18      9.15 o 
 -10  13   7      206.37      196.45     12.61 o 
  -9  13   7       10.67       20.27      8.53 o 
  -8  13   7       33.65       27.30      7.08 o 
  -7  13   7      307.79      307.19     19.83 o 
  -6  13   7       72.39       78.75      8.45 o 
  -5  13   7      218.55      238.12     12.90 o 
  -4  13   7      205.02      152.50     10.04 o 
  -3  13   7        4.01       -2.31      9.27 o 
  -2  13   7      490.72      453.30     19.73 o 
  -1  13   7      168.22      174.15     10.70 o 
   0  13   7      887.22      847.08     22.34 o 
   1  13   7      103.50       88.27      9.22 o 
   2  13   7       12.46        7.43      7.05 o 
   3  13   7       61.95       66.65      8.89 o 
   4  13   7      362.54      386.43     11.76 o 
   5  13   7      565.20      589.73     24.62 o 
   6  13   7      246.48      254.54     13.28 o 
   7  13   7        0.99        2.21      7.92 o 
   8  13   7        3.59        4.12      7.32 o 
   9  13   7       33.77       31.44      8.12 o 
  10  13   7       12.26       26.26      8.57 o 
 -11  14   7       25.23       23.89      9.50 o 
 -10  14   7       19.60       15.17      9.32 o 
  -9  14   7        9.72        6.10      8.66 o 
  -8  14   7      176.37      159.12     16.33 o 
  -7  14   7      387.68      345.45     18.12 o 
  -6  14   7       15.40       15.91      8.07 o 
  -5  14   7      399.81      414.63     16.57 o 
  -4  14   7      394.36      389.57     15.88 o 
  -3  14   7      463.44      421.37     13.41 o 
  -2  14   7      154.61      173.85     11.77 o 
  -1  14   7      131.92      129.65     10.71 o 
   0  14   7      204.66      173.31     10.25 o 
   1  14   7      158.20      141.68      9.89 o 
   2  14   7      384.20      357.13     13.62 o 
   3  14   7      103.26      108.21      9.21 o 
   4  14   7       10.89       -4.20      8.12 o 
   5  14   7        8.19       -1.78      8.26 o 
   6  14   7       64.47       75.60     13.13 o 
   7  14   7      703.48      697.62     23.69 o 
   8  14   7       28.48       18.32     10.93 o 
   9  14   7      104.37      115.77     11.99 o 
 -10  15   7        1.46        6.26     15.62 o 
  -9  15   7       32.27       22.21     10.71 o 
  -8  15   7       51.66       60.19     11.29 o 
  -7  15   7      185.20      192.20     14.64 o 
  -6  15   7       29.74       31.30      9.98 o 
  -5  15   7      102.64      110.69     10.83 o 
  -4  15   7      703.02      591.97     20.15 o 
  -3  15   7       51.34       27.69     11.16 o 
  -2  15   7      113.99       97.89     10.39 o 
  -1  15   7      522.17      502.98     18.58 o 
   0  15   7      529.95      499.91     16.68 o 
   1  15   7      211.35      225.27     11.69 o 
   2  15   7       63.22       55.77      8.38 o 
   3  15   7        7.14       -3.77      7.33 o 
   4  15   7       65.75       58.32     10.16 o 
   5  15   7       49.50       51.66     10.14 o 
   6  15   7      410.86      434.12     26.97 o 
   7  15   7      208.87      198.13     21.61 o 
   8  15   7        0.04      -11.85     12.12 o 
 -10  16   7        3.25       -0.84     10.44 o 
  -9  16   7       13.56       11.90     10.60 o 
  -8  16   7      170.42      167.31     14.64 o 
  -7  16   7       39.82       24.74     10.19 o 
  -6  16   7       11.46       -0.96     12.88 o 
  -5  16   7       17.66        1.44      8.17 o 
  -4  16   7       71.86       63.75     10.51 o 
  -3  16   7       19.69        7.05      8.38 o 
  -2  16   7      456.90      413.80     17.31 o 
  -1  16   7      356.74      374.55     16.60 o 
   0  16   7      238.08      243.70     14.55 o 
   1  16   7      588.95      575.49     18.29 o 
   2  16   7        1.66        0.15      7.28 o 
   3  16   7       53.16       45.85      9.15 o 
   4  16   7       86.72       69.66     10.65 o 
   5  16   7      164.54      149.50     14.72 o 
   6  16   7        5.47      -11.56     14.10 o 
   7  16   7      106.53      143.11     20.45 o 
   8  16   7       17.19      -12.20     12.75 o 
  -9  17   7        5.66       -3.80     11.02 o 
  -8  17   7        1.35      -10.68     12.01 o 
  -7  17   7       13.27       17.17     11.04 o 
  -6  17   7       18.15        8.29     10.69 o 
  -5  17   7        0.02       -5.25      8.87 o 
  -4  17   7       30.85       29.20      9.83 o 
  -3  17   7      356.73      385.23     20.41 o 
  -2  17   7      301.82      306.23     16.17 o 
  -1  17   7      275.74      308.47     19.20 o 
   0  17   7       75.60       65.95     15.03 o 
   1  17   7      138.93      147.97     11.19 o 
   2  17   7        8.75       -1.23      7.82 o 
   3  17   7        4.51       17.80      9.49 o 
   4  17   7        1.24        2.84      9.36 o 
   5  17   7      107.83      119.25     12.79 o 
   6  17   7        5.03       14.23     32.11 o 
   7  17   7        2.24      -27.83     20.59 o 
  -8  18   7      111.85       98.29     15.32 o 
  -7  18   7       28.62       22.39     11.98 o 
  -6  18   7       75.34       93.90     16.51 o 
  -5  18   7      106.28      101.22     14.27 o 
  -4  18   7       43.83       66.83     13.09 o 
  -3  18   7      255.76      278.27     15.71 o 
  -2  18   7      486.16      544.96     21.03 o 
  -1  18   7       24.68       19.19     10.01 o 
   0  18   7       72.01       82.71     11.58 o 
   1  18   7       44.59       54.96     10.87 o 
   2  18   7       82.89       66.45     10.07 o 
   3  18   7       59.22       51.45     11.19 o 
   4  18   7       74.29       78.65     12.26 o 
   5  18   7        1.88       -8.75     12.09 o 
   6  18   7       11.10      -10.70     15.10 o 
  -6  19   7      232.37      278.76     20.85 o 
  -5  19   7        5.65        3.42     11.46 o 
  -4  19   7       66.04       64.06     13.35 o 
  -3  19   7      107.46      126.54     13.50 o 
  -2  19   7       68.45       58.17     11.23 o 
  -1  19   7       47.15       58.55     11.59 o 
   0  19   7      148.75      195.58     15.20 o 
   1  19   7       34.24       32.77     10.67 o 
   2  19   7       93.30       98.28     17.53 o 
   3  19   7      252.35      263.54     22.29 o 
   4  19   7       23.18       17.27     11.35 o 
  -4  20   7       15.26      -10.26     11.98 o 
  -3  20   7        4.31        8.97     10.31 o 
  -2  20   7        3.35        2.38     10.93 o 
  -1  20   7      304.74      358.47     19.04 o 
   0  20   7      249.18      272.88     17.03 o 
   1  20   7        9.80        3.56     10.19 o 
   2  20   7       23.43       10.41     12.28 o 
 -14   0   8        7.84        7.13      5.61 o 
 -12   0   8        9.51        8.42      5.39 o 
 -10   0   8     6041.68     5864.07     96.54 o 
  -8   0   8       30.24       26.54      5.49 o 
  -6   0   8     2832.73     2782.27     45.56 o 
  -4   0   8     2641.36     2448.00     46.53 o 
  -2   0   8     2571.04     2800.13     59.11 o 
   0   0   8    16979.45    17800.42    241.49 o 
   2   0   8     2849.48     3149.21     51.39 o 
   4   0   8      289.87      305.67     10.07 o 
   6   0   8     2509.20     2486.56     45.68 o 
   8   0   8      109.73      100.11      8.41 o 
  10   0   8      398.37      392.85     22.30 o 
  12   0   8       89.12       98.07     13.51 o 
 -15   1   8       19.68       31.96      6.53 o 
 -14   1   8       35.98       24.53      4.29 o 
 -13   1   8        3.72        6.89      4.05 o 
 -12   1   8        1.22       -5.62      3.75 o 
 -11   1   8      447.68      495.74      9.21 o 
 -10   1   8      717.06      650.67     11.42 o 
  -9   1   8      592.70      567.82      9.79 o 
  -8   1   8      678.95      681.55     10.93 o 
  -7   1   8     1467.75     1397.55     17.50 o 
  -6   1   8      466.99      405.80      8.00 o 
  -5   1   8       55.21       47.80      3.43 o 
  -4   1   8     1369.04     1449.18     21.17 o 
  -3   1   8     2772.64     2775.80     34.08 o 
  -2   1   8      280.54      334.83      5.99 o 
  -1   1   8        0.06       -0.55      2.36 o 
   0   1   8     1226.04     1545.33     52.00 o 
   1   1   8       33.33       29.20      3.41 o 
   2   1   8     1570.88     1568.05     19.22 o 
   3   1   8     5333.66     5489.43     57.77 o 
   4   1   8      160.49      137.65      5.75 o 
   5   1   8      319.01      307.27      7.44 o 
   6   1   8       84.87       84.61      4.74 o 
   7   1   8     1385.40     1369.09     19.68 o 
   8   1   8       14.53       13.43      5.11 o 
   9   1   8      924.09      907.65     15.97 o 
  10   1   8        0.65       -8.79      5.86 o 
  11   1   8       58.06       62.04      5.56 o 
  12   1   8       14.11        3.89      6.02 o 
 -15   2   8       16.81        9.43      6.15 o 
 -14   2   8        9.91        5.25      4.27 o 
 -13   2   8      109.75      124.44      6.30 o 
 -12   2   8      165.61      156.02      5.64 o 
 -11   2   8      121.63       97.25      4.91 o 
 -10   2   8       33.38       18.54      3.98 o 
  -9   2   8       56.61       47.46      4.39 o 
  -8   2   8      257.14      215.47      6.17 o 
  -7   2   8     2003.71     1964.71     23.05 o 
  -6   2   8       25.15       21.53      3.88 o 
  -5   2   8      335.27      354.29      8.29 o 
  -4   2   8      212.05      222.13      6.43 o 
  -3   2   8     1338.74     1273.07     17.83 o 
  -2   2   8     2121.41     2141.17     23.97 o 
  -1   2   8      369.94      390.90      6.29 o 
   0   2   8      433.55      479.07     12.92 o 
   1   2   8      881.12      866.07     15.28 o 
   2   2   8      142.36      190.66      5.33 o 
   3   2   8      422.54      492.67      8.95 o 
   4   2   8     1879.40     1783.57     21.47 o 
   5   2   8     2083.16     1974.51     23.51 o 
   6   2   8      505.01      496.39      9.73 o 
   7   2   8      627.67      604.79     12.61 o 
   8   2   8      396.19      365.09      9.90 o 
   9   2   8      169.41      163.46      7.28 o 
  10   2   8      119.08      125.53      6.90 o 
  11   2   8      303.49      324.60      9.01 o 
  12   2   8        8.76       -1.70      6.11 o 
 -15   3   8       13.86        6.50      6.24 o 
 -14   3   8        3.65       -5.01      4.79 o 
 -13   3   8        5.39        0.94      4.14 o 
 -12   3   8       28.08       23.25      4.40 o 
 -11   3   8       14.56       19.34      4.07 o 
 -10   3   8      114.81      117.44      5.32 o 
  -9   3   8       99.02       92.60      4.84 o 
  -8   3   8      477.98      450.39      9.15 o 
  -7   3   8       24.74       25.00      4.33 o 
  -6   3   8      117.84      112.97      5.24 o 
  -5   3   8     1097.80     1152.77     16.51 o 
  -4   3   8       28.90       37.48      3.33 o 
  -3   3   8        1.33       -3.10      3.22 o 
  -2   3   8     5012.50     5327.05     54.99 o 
  -1   3   8     1233.87     1371.12     15.03 o 
   0   3   8        0.34       -3.41      2.27 o 
   1   3   8      143.36      150.45      5.42 o 
   2   3   8      977.33      970.30     14.11 o 
   3   3   8      400.45      415.56      8.75 o 
   4   3   8        2.07        3.06      3.64 o 
   5   3   8       57.40       47.71      4.61 o 
   6   3   8     1295.92     1326.43     18.34 o 
   7   3   8      135.31      130.22     10.14 o 
   8   3   8      193.96      182.30      9.74 o 
   9   3   8      928.37      924.19     16.44 o 
  10   3   8      152.85      155.86     10.09 o 
  11   3   8       11.24        2.27      4.85 o 
  12   3   8       38.95       38.77      8.52 o 
 -15   4   8       48.72       50.47      6.02 o 
 -14   4   8      102.11      114.40      6.64 o 
 -13   4   8        6.05       -1.18      4.26 o 
 -12   4   8       14.84        9.54      4.38 o 
 -11   4   8       11.02        8.25      4.20 o 
 -10   4   8      338.02      335.57      7.81 o 
  -9   4   8      212.97      221.21      6.71 o 
  -8   4   8     1506.72     1512.45     19.53 o 
  -7   4   8      717.27      699.46     14.35 o 
  -6   4   8      140.43      152.66      5.84 o 
  -5   4   8      432.47      424.11      8.47 o 
  -4   4   8       82.07       83.50      3.58 o 
  -3   4   8     1493.65     1468.93     21.82 o 
  -2   4   8     3142.36     3446.06     36.85 o 
  -1   4   8       41.18       61.62      3.06 o 
   0   4   8      472.28      490.56     13.72 o 
   1   4   8     1026.53     1044.01     15.83 o 
   2   4   8      684.87      644.56     15.38 o 
   3   4   8        3.60        3.36      3.61 o 
   4   4   8       47.01       46.10      4.46 o 
   5   4   8      510.93      525.77     10.33 o 
   6   4   8     1964.44     1899.46     26.30 o 
   7   4   8      494.36      460.49     11.89 o 
   8   4   8     1008.22      944.62     17.39 o 
   9   4   8      207.70      202.49      8.30 o 
  10   4   8       73.23       76.85      6.78 o 
  11   4   8      146.99      149.40      7.16 o 
  12   4   8      106.23      113.86      8.38 o 
 -14   5   8        9.90       10.34      4.67 o 
 -13   5   8       53.28       61.56      5.24 o 
 -12   5   8       64.95       57.41      5.16 o 
 -11   5   8       27.73       28.93      4.69 o 
 -10   5   8       88.77       82.40      5.25 o 
  -9   5   8      373.48      340.99      7.81 o 
  -8   5   8        1.44        3.86      4.51 o 
  -7   5   8       11.22       15.78      4.46 o 
  -6   5   8      579.55      595.12     11.45 o 
  -5   5   8      271.69      223.53      5.92 o 
  -4   5   8     1828.28     1969.66     24.23 o 
  -3   5   8        5.66        1.31      2.36 o 
  -2   5   8      686.02      857.69     12.61 o 
  -1   5   8       22.61        6.00      2.61 o 
   0   5   8     5489.69     5572.46     66.22 o 
   1   5   8     1682.59     1670.97     22.87 o 
   2   5   8        0.06        4.30      3.88 o 
   3   5   8        6.26       13.04      5.79 o 
   4   5   8      842.44      857.19     13.75 o 
   5   5   8       91.27       94.25      5.51 o 
   6   5   8     2708.66     2542.40     33.65 o 
   7   5   8       16.41       16.80      5.71 o 
   8   5   8       80.78       53.48      6.32 o 
   9   5   8      136.12      138.37      7.67 o 
  10   5   8        0.45        3.24      5.26 o 
  11   5   8       65.65       92.00      7.32 o 
  12   5   8       41.99       47.87      6.29 o 
 -14   6   8      148.14      188.37      7.22 o 
 -13   6   8       37.24       35.28      5.61 o 
 -12   6   8      120.08      138.49      7.68 o 
 -11   6   8       44.56       48.91      5.58 o 
 -10   6   8       77.16       74.90      5.77 o 
  -9   6   8       45.01       44.78      4.92 o 
  -8   6   8     2303.73     2234.12     28.34 o 
  -7   6   8       75.36       76.70      5.63 o 
  -6   6   8        7.66        9.25      4.51 o 
  -5   6   8        2.72       -0.90      3.93 o 
  -4   6   8      110.48      105.15      5.89 o 
  -3   6   8     2080.37     2092.66     25.43 o 
  -2   6   8      157.45      115.60      4.36 o 
  -1   6   8        4.26        1.40      2.89 o 
   0   6   8     1431.08     1568.43     20.24 o 
   1   6   8      475.49      408.42      8.64 o 
   2   6   8       25.97       30.49      4.37 o 
   3   6   8      371.59      366.07      9.48 o 
   4   6   8      347.72      326.89      8.60 o 
   5   6   8       46.16       54.39      5.17 o 
   6   6   8       18.21       18.12      5.38 o 
   7   6   8      594.80      538.79     15.28 o 
   8   6   8      109.18      113.71      7.31 o 
   9   6   8       87.11       78.38      7.04 o 
  10   6   8       41.94       38.06      6.03 o 
  11   6   8       84.78      108.63      7.18 o 
  12   6   8        0.19       -4.61      5.69 o 
 -14   7   8       74.54       71.04      6.47 o 
 -13   7   8       62.29       56.76      6.14 o 
 -12   7   8        0.23       -3.18      5.21 o 
 -11   7   8      383.77      356.72     10.15 o 
 -10   7   8      846.09      819.60     14.85 o 
  -9   7   8     1792.68     1769.47     24.56 o 
  -8   7   8      125.20      124.45      7.33 o 
  -7   7   8      491.85      494.47     11.38 o 
  -6   7   8      705.87      673.60     11.59 o 
  -5   7   8       11.29        1.98      4.04 o 
  -4   7   8     1191.23     1180.86     17.89 o 
  -3   7   8      836.41      893.99     14.54 o 
  -2   7   8      671.87      670.16     10.36 o 
  -1   7   8     1261.68     1328.25     19.54 o 
   0   7   8       95.30       62.01      4.04 o 
   1   7   8       73.94       80.66      4.50 o 
   2   7   8      381.48      402.55     10.04 o 
   3   7   8      295.90      337.58      9.47 o 
   4   7   8      841.87      886.39     15.39 o 
   5   7   8      107.63       97.48      5.98 o 
   6   7   8      290.26      268.70      8.77 o 
   7   7   8      192.80      199.88      8.62 o 
   8   7   8        1.81       -2.82      5.99 o 
   9   7   8      133.01      149.94      7.63 o 
  10   7   8      712.38      742.55     17.96 o 
  11   7   8        5.62        9.59      5.87 o 
  12   7   8       21.46       28.18      6.30 o 
 -14   8   8       33.34       47.91      6.42 o 
 -13   8   8      438.60      414.15     11.22 o 
 -12   8   8      507.32      488.19     11.98 o 
 -11   8   8     1152.27     1203.80     19.48 o 
 -10   8   8       21.97       32.03      5.68 o 
  -9   8   8      260.75      255.90      8.78 o 
  -8   8   8      300.14      306.13      8.87 o 
  -7   8   8      659.58      625.90     11.71 o 
  -6   8   8       21.34       22.27      4.12 o 
  -5   8   8      760.58      805.34     13.04 o 
  -4   8   8       20.56       21.00      4.37 o 
  -3   8   8     1811.48     1834.78     25.14 o 
  -2   8   8      262.69      283.38      9.88 o 
  -1   8   8     8078.93     8208.64     90.38 o 
   0   8   8      239.24      243.30      7.63 o 
   1   8   8        4.48        3.93      2.74 o 
   2   8   8      295.65      296.45     11.53 o 
   3   8   8      202.87      184.44      7.27 o 
   4   8   8      601.96      606.02     12.73 o 
   5   8   8      388.79      361.27      9.68 o 
   6   8   8      266.71      266.11      8.80 o 
   7   8   8      139.58      165.63      8.35 o 
   8   8   8       29.96       10.24      6.30 o 
   9   8   8       16.49       16.53      6.00 o 
  10   8   8      106.21      112.57      7.20 o 
  11   8   8      107.41      106.37      7.55 o 
 -13   9   8       16.76        6.55      6.31 o 
 -12   9   8      329.02      326.04     10.38 o 
 -11   9   8      116.84      112.39      7.27 o 
 -10   9   8      288.77      317.66      9.82 o 
  -9   9   8      110.41      109.20      7.25 o 
  -8   9   8      578.27      557.26     12.24 o 
  -7   9   8      749.25      694.70     13.71 o 
  -6   9   8       79.76       63.56      5.19 o 
  -5   9   8       23.28       12.58      4.95 o 
  -4   9   8      414.73      390.87     12.53 o 
  -3   9   8       26.02       35.41      4.75 o 
  -2   9   8     1021.81     1077.09     16.05 o 
  -1   9   8     1289.78     1327.10     18.91 o 
   0   9   8     1397.44     1385.46     22.95 o 
   1   9   8     1954.75     1847.79     31.66 o 
   2   9   8       64.39       61.59      5.71 o 
   3   9   8      596.56      590.91     13.00 o 
   4   9   8       15.87        5.65      4.89 o 
   5   9   8       16.71       25.22      5.77 o 
   6   9   8     2162.52     2062.29     28.11 o 
   7   9   8      400.06      359.31     13.09 o 
   8   9   8      618.86      685.96     14.45 o 
   9   9   8      462.73      429.99     11.84 o 
  10   9   8       37.63       33.15      6.49 o 
  11   9   8      227.55      264.94      9.92 o 
 -13  10   8       57.40       59.96      8.20 o 
 -12  10   8       72.52       68.39      8.77 o 
 -11  10   8       35.55       28.29      6.73 o 
 -10  10   8      148.01      148.49      8.53 o 
  -9  10   8      242.38      256.10      9.36 o 
  -8  10   8        5.07       -4.74      4.79 o 
  -7  10   8      464.83      488.29     11.66 o 
  -6  10   8      256.56      255.83      8.96 o 
  -5  10   8      185.93      157.76      8.33 o 
  -4  10   8        3.48        2.13      5.55 o 
  -3  10   8        0.22       10.02      4.54 o 
  -2  10   8     2652.32     2645.65     35.06 o 
  -1  10   8       66.11       96.98      5.94 o 
   0  10   8      959.19      963.58     18.20 o 
   1  10   8      311.12      296.45      9.16 o 
   2  10   8     1195.60     1169.86     19.63 o 
   3  10   8      228.42      252.90      8.89 o 
   4  10   8      162.10      171.63      7.85 o 
   5  10   8        0.04       -5.25      5.75 o 
   6  10   8      310.88      326.71     12.21 o 
   7  10   8       49.90       47.77      6.38 o 
   8  10   8      606.27      627.13     15.01 o 
   9  10   8      108.20      115.04      7.72 o 
  10  10   8       17.57       25.20      6.93 o 
  11  10   8       27.28       25.84      7.49 o 
 -13  11   8        1.82        7.28      8.34 o 
 -12  11   8       33.96       23.23      8.19 o 
 -11  11   8       86.42       71.32      9.50 o 
 -10  11   8       42.14       47.37      9.68 o 
  -9  11   8      363.71      360.28     14.96 o 
  -8  11   8        0.19       -6.78      8.36 o 
  -7  11   8        6.45        4.63     10.32 o 
  -6  11   8       17.45       12.81      7.20 o 
  -5  11   8        0.05       -2.70      6.84 o 
  -4  11   8     2446.26     2329.02     38.56 o 
  -3  11   8     2983.09     2991.15     46.85 o 
  -2  11   8      211.62      201.04      8.57 o 
  -1  11   8      337.58      320.22     11.29 o 
   0  11   8       83.46       81.99      6.62 o 
   1  11   8        0.28        0.62      5.44 o 
   2  11   8     1486.89     1527.68     26.02 o 
   3  11   8     1608.41     1535.77     25.99 o 
   4  11   8        0.05       -3.00      5.60 o 
   5  11   8      281.08      302.27     11.87 o 
   6  11   8       48.35       42.90      7.40 o 
   7  11   8      294.43      295.91     11.64 o 
   8  11   8       81.98       62.54      8.38 o 
   9  11   8       55.95       51.35      8.20 o 
  10  11   8      108.17      112.20      9.53 o 
 -12  12   8       16.05        8.72     13.09 o 
 -11  12   8        5.75       16.16      8.68 o 
 -10  12   8       29.52       32.32      8.70 o 
  -9  12   8        0.83        3.27      8.56 o 
  -8  12   8       10.81       11.90      9.20 o 
  -7  12   8       16.02       11.33      6.83 o 
  -6  12   8       47.73       61.60      9.41 o 
  -5  12   8      269.93      260.79     12.61 o 
  -4  12   8      373.34      400.40     18.04 o 
  -3  12   8      118.05      104.02      7.78 o 
  -2  12   8      144.17      127.90     10.25 o 
  -1  12   8      478.06      439.38     13.48 o 
   0  12   8       45.62       40.28      6.64 o 
   1  12   8     1131.66     1090.57     22.90 o 
   2  12   8       21.48       17.06      6.46 o 
   3  12   8       15.72       17.42      6.61 o 
   4  12   8      743.36      759.52     17.30 o 
   5  12   8      239.44      260.51     21.34 o 
   6  12   8      162.40      158.30     10.33 o 
   7  12   8      151.12      136.62     12.23 o 
   8  12   8       35.11       30.70      7.86 o 
   9  12   8      145.99      137.88     11.92 o 
  10  12   8       98.53      121.10     10.04 o 
 -12  13   8       92.39       66.38     10.61 o 
 -11  13   8       25.89       17.68      9.49 o 
 -10  13   8        4.08        2.89      8.67 o 
  -9  13   8      427.22      471.79     17.94 o 
  -8  13   8       76.35       97.57     18.30 o 
  -7  13   8        0.21       -0.52     10.32 o 
  -6  13   8      580.37      493.11     20.51 o 
  -5  13   8      114.06       93.58     11.42 o 
  -4  13   8      458.03      370.29     27.05 o 
  -3  13   8       73.37       63.64      7.09 o 
  -2  13   8       62.45       37.97      7.13 o 
  -1  13   8       11.59       -7.65      5.53 o 
   0  13   8      183.61      201.86      9.79 o 
   1  13   8      380.15      397.17     27.68 o 
   2  13   8      199.70      218.40     13.54 o 
   3  13   8      683.33      641.68     23.36 o 
   4  13   8      300.05      338.86     13.66 o 
   5  13   8      320.31      287.24     12.96 o 
   6  13   8      518.59      481.62     19.08 o 
   7  13   8      124.51      127.84      9.66 o 
   8  13   8       15.19       32.50      7.96 o 
   9  13   8        1.43      -10.61      7.68 o 
 -11  14   8       13.97        8.61     10.24 o 
 -10  14   8      605.95      636.30     24.82 o 
  -9  14   8        3.50        0.03      9.84 o 
  -8  14   8      129.14      149.68     15.66 o 
  -7  14   8       46.30       53.13     10.50 o 
  -6  14   8      409.34      425.02     18.00 o 
  -5  14   8      377.86      350.27     15.14 o 
  -4  14   8      272.15      191.40     12.29 o 
  -3  14   8      102.69      128.94     12.48 o 
  -2  14   8      297.98      263.96     12.40 o 
  -1  14   8        1.87       -3.47      5.92 o 
   0  14   8      456.09      489.11     16.91 o 
   1  14   8      820.01      885.56     21.73 o 
   2  14   8       19.88       16.82      7.38 o 
   3  14   8      163.10      149.46     10.87 o 
   4  14   8      635.91      655.44     25.50 o 
   5  14   8       33.05       27.14      9.05 o 
   6  14   8       28.67       24.64     11.31 o 
   7  14   8       24.08       32.91     11.27 o 
   8  14   8        4.43        9.63     10.21 o 
   9  14   8       17.76       18.09     11.50 o 
 -10  15   8      115.25      111.19     14.58 o 
  -9  15   8       74.42       63.37     12.05 o 
  -8  15   8       14.85       14.97     18.73 o 
  -7  15   8      188.71      212.49     15.41 o 
  -6  15   8        4.21        4.53     13.19 o 
  -5  15   8      151.48      180.40     12.78 o 
  -4  15   8       70.35       84.90     11.18 o 
  -3  15   8      573.43      557.15     19.71 o 
  -2  15   8      135.33      127.74      9.06 o 
  -1  15   8      695.74      647.17     18.20 o 
   0  15   8        0.14        7.47      7.41 o 
   1  15   8      590.19      525.44     17.37 o 
   2  15   8      259.73      230.12     12.02 o 
   3  15   8     1026.07     1040.81     24.62 o 
   4  15   8       12.90        6.56     10.79 o 
   5  15   8       19.25       31.63     11.85 o 
   6  15   8       23.35       27.48     12.37 o 
   7  15   8      108.58      104.98     17.06 o 
   8  15   8       12.34        9.90     10.67 o 
  -9  16   8       23.31       11.58     15.41 o 
  -8  16   8      235.47      251.53     22.82 o 
  -7  16   8       70.37       84.20     12.83 o 
  -6  16   8        3.41       15.51     10.40 o 
  -5  16   8       51.88       64.93     10.30 o 
  -4  16   8        4.66       22.48      9.61 o 
  -3  16   8       16.01        2.23     10.81 o 
  -2  16   8      544.20      524.35     22.85 o 
  -1  16   8       34.00       34.76      7.65 o 
   0  16   8       18.36       25.31      8.27 o 
   1  16   8        1.04        4.35      7.82 o 
   2  16   8        0.78       -1.52      7.62 o 
   3  16   8       90.75       91.68     11.16 o 
   4  16   8      177.16      166.46     16.42 o 
   5  16   8       70.12       45.47     16.48 o 
   6  16   8       31.53       34.45     12.13 o 
   7  16   8        1.75        3.69     11.06 o 
  -8  17   8       52.42       56.33     15.73 o 
  -7  17   8       60.41       74.09     13.12 o 
  -6  17   8      161.55      169.89     15.29 o 
  -5  17   8      124.93      152.64     13.16 o 
  -4  17   8      112.58      134.33     12.59 o 
  -3  17   8      103.54       80.60     11.17 o 
  -2  17   8      127.25      146.09     13.08 o 
  -1  17   8       12.88       25.09      9.94 o 
   0  17   8       51.72       56.69     10.78 o 
   1  17   8        0.43        0.62      9.20 o 
   2  17   8        1.96      -12.14      9.89 o 
   3  17   8      230.92      218.73     19.05 o 
   4  17   8       14.99       16.18     10.12 o 
   5  17   8       29.72       28.98     17.18 o 
   6  17   8      218.58      226.83     27.28 o 
  -7  18   8      163.43      174.18     16.51 o 
  -6  18   8        0.15        4.34     12.02 o 
  -5  18   8      102.54      114.15     17.37 o 
  -4  18   8        4.95       -6.04      9.57 o 
  -3  18   8       79.34       77.65     11.88 o 
  -2  18   8       36.49       43.45     11.29 o 
  -1  18   8      160.64      162.28     15.36 o 
   0  18   8       45.58       63.17     11.79 o 
   1  18   8      384.25      500.90     20.91 o 
   2  18   8       86.64       65.40     10.39 o 
   3  18   8        4.62        2.39     10.56 o 
   4  18   8        0.58       -9.89     11.76 o 
   5  18   8      147.40      135.23     21.38 o 
  -6  19   8      193.42      242.47     27.19 o 
  -5  19   8      168.82      147.29     16.02 o 
  -4  19   8       28.10       26.50     11.22 o 
  -3  19   8      143.09      149.85     14.24 o 
  -2  19   8       76.24      116.85     18.46 o 
  -1  19   8        2.01      -11.79     15.02 o 
   0  19   8      362.75      373.69     21.78 o 
   1  19   8        0.78        6.90     10.65 o 
   2  19   8        1.93        9.13     15.36 o 
   3  19   8       69.87       51.45     12.59 o 
  -3  20   8       52.43       36.04     12.02 o 
  -2  20   8      141.33      177.96     15.33 o 
  -1  20   8       81.92      135.93     16.11 o 
   0  20   8       54.19       36.85     11.72 o 
   1  20   8       37.92       48.75     12.09 o 
 -15   0   9       31.78       17.78      9.87 o 
 -13   0   9       31.07       15.62      6.38 o 
 -11   0   9      205.60      152.54      9.77 o 
  -9   0   9     1221.38     1168.21     24.12 o 
  -7   0   9      383.10      371.62     10.60 o 
  -5   0   9      335.80      350.71     12.95 o 
  -3   0   9     6747.39     6569.50    343.89 o 
  -1   0   9     4643.77     5052.20     60.22 o 
   1   0   9     1850.67     1950.29     34.12 o 
   3   0   9     7329.24     7624.75    106.93 o 
   5   0   9       11.58       15.20      6.61 o 
   7   0   9     3513.12     3340.98     57.78 o 
   9   0   9        6.33       -7.19      7.10 o 
  11   0   9      293.76      350.82     16.23 o 
 -15   1   9        0.45        3.37      6.56 o 
 -14   1   9      213.29      253.39      7.70 o 
 -13   1   9      439.10      471.69     11.93 o 
 -12   1   9      209.42      204.55      6.51 o 
 -11   1   9      359.13      364.99      8.87 o 
 -10   1   9       15.58       10.00      4.25 o 
  -9   1   9       79.89       72.32      5.30 o 
  -8   1   9      331.61      312.51      7.72 o 
  -7   1   9        4.88        5.89      3.52 o 
  -6   1   9       80.82       66.76      4.08 o 
  -5   1   9       18.92        8.97      2.92 o 
  -4   1   9        5.52       -2.60      3.76 o 
  -3   1   9     1395.03     1474.18     36.68 o 
  -2   1   9     1839.99     1946.49     20.31 o 
  -1   1   9     2007.41     2041.04     21.14 o 
   0   1   9     6324.07     6030.24     66.51 o 
   1   1   9       54.30       60.84      4.06 o 
   2   1   9      194.11      257.33      6.57 o 
   3   1   9       34.15       15.77      3.93 o 
   4   1   9      524.31      554.72     10.15 o 
   5   1   9       31.21       36.85      4.28 o 
   6   1   9     2945.23     2824.47     35.26 o 
   7   1   9      347.22      349.76      9.64 o 
   8   1   9      182.33      168.50      9.37 o 
   9   1   9        0.80       -3.96      5.45 o 
  10   1   9      518.21      566.17     15.73 o 
  11   1   9      103.98      113.96      7.85 o 
  12   1   9       21.49       30.47      7.16 o 
 -15   2   9      155.45      188.07      8.14 o 
 -14   2   9       21.87       10.27      4.77 o 
 -13   2   9        7.61        8.18      4.58 o 
 -12   2   9        9.46        7.63      4.53 o 
 -11   2   9      483.69      469.27      9.46 o 
 -10   2   9       17.36       11.36      4.44 o 
  -9   2   9        3.47        5.82      4.48 o 
  -8   2   9      286.28      285.74      7.45 o 
  -7   2   9       23.13       26.51      4.58 o 
  -6   2   9       58.66       67.88      5.06 o 
  -5   2   9      157.51      133.17      6.43 o 
  -4   2   9     1640.21     1639.69     24.10 o 
  -3   2   9      528.55      525.71     17.06 o 
  -2   2   9     3375.53     3576.28     34.63 o 
  -1   2   9      326.21      297.25      7.67 o 
   0   2   9     3020.98     3059.98     40.96 o 
   1   2   9      235.57      267.43      6.77 o 
   2   2   9       98.11       63.86      4.21 o 
   3   2   9      186.70      189.68      5.85 o 
   4   2   9       17.01       17.35      4.16 o 
   5   2   9      220.42      202.60      6.50 o 
   6   2   9      375.37      365.91     11.28 o 
   7   2   9       70.48       38.79      5.89 o 
   8   2   9       69.09       58.31      6.25 o 
   9   2   9       36.80       32.84      6.07 o 
  10   2   9      308.40      296.60     11.78 o 
  11   2   9       11.02        1.85      6.07 o 
  12   2   9      136.47      140.09     13.24 o 
 -14   3   9      141.06      153.60      6.62 o 
 -13   3   9      100.13       99.44      5.85 o 
 -12   3   9       18.63        7.01      4.59 o 
 -11   3   9       23.55       21.74      4.67 o 
 -10   3   9      759.08      767.31     12.77 o 
  -9   3   9       75.03       61.17      5.32 o 
  -8   3   9     1072.71     1000.41     15.56 o 
  -7   3   9       16.16       21.48      4.58 o 
  -6   3   9     1206.55     1170.82     16.53 o 
  -5   3   9       14.25       13.99      3.58 o 
  -4   3   9     1499.16     1630.03     28.35 o 
  -3   3   9     1902.51     1947.19     27.95 o 
  -2   3   9      669.27      813.69     11.74 o 
  -1   3   9      512.66      527.92      8.70 o 
   0   3   9      276.96      291.92     18.36 o 
   1   3   9      357.43      342.99      8.71 o 
   2   3   9      145.83      187.23      6.08 o 
   3   3   9      495.68      547.21     10.65 o 
   4   3   9     1513.42     1445.81     21.23 o 
   5   3   9      545.64      587.13     14.12 o 
   6   3   9      621.22      588.84     14.05 o 
   7   3   9      134.30      110.13      8.38 o 
   8   3   9        4.03       -3.24      5.69 o 
   9   3   9      286.48      280.13     16.14 o 
  10   3   9       57.58       57.33      7.04 o 
  11   3   9       14.52       10.66      6.08 o 
  12   3   9       95.48      100.16      7.22 o 
 -14   4   9       11.57        3.46      5.09 o 
 -13   4   9        8.83       17.65      6.80 o 
 -12   4   9       47.55       50.69      5.29 o 
 -11   4   9       20.45       14.20      4.60 o 
 -10   4   9        2.41        0.78      4.25 o 
  -9   4   9       88.54       91.92      5.68 o 
  -8   4   9        0.89       -0.49      4.58 o 
  -7   4   9      206.88      207.05      7.22 o 
  -6   4   9       14.64       10.02      3.86 o 
  -5   4   9      445.00      416.83      8.01 o 
  -4   4   9      277.84      295.38      7.40 o 
  -3   4   9     1662.76     1741.66     25.63 o 
  -2   4   9     1226.58     1222.81     15.75 o 
  -1   4   9       86.49      116.25      4.05 o 
   0   4   9      189.61      267.08      8.33 o 
   1   4   9     1686.32     1756.07     24.11 o 
   2   4   9      636.09      665.48     14.99 o 
   3   4   9     1788.52     1855.06     24.02 o 
   4   4   9       32.14       27.23      4.65 o 
   5   4   9       12.68       11.90      4.72 o 
   6   4   9     1808.77     1722.34     27.05 o 
   7   4   9      591.27      543.96     14.55 o 
   8   4   9      406.51      414.82     11.94 o 
   9   4   9      285.29      295.53     10.41 o 
  10   4   9      415.65      407.85     12.31 o 
  11   4   9       77.22      100.75      7.73 o 
  12   4   9       23.53       22.40      6.09 o 
 -14   5   9        7.66        7.16      5.11 o 
 -13   5   9      186.02      199.42      7.32 o 
 -12   5   9        0.05       -4.58      4.67 o 
 -11   5   9       27.25       23.61      4.97 o 
 -10   5   9       58.05       57.55      5.42 o 
  -9   5   9     1169.62     1099.25     16.84 o 
  -8   5   9     3238.85     3152.68     40.09 o 
  -7   5   9     1154.05     1139.86     17.86 o 
  -6   5   9      748.42      792.44     12.73 o 
  -5   5   9        3.83        5.38      3.44 o 
  -4   5   9       58.75       63.12      4.90 o 
  -3   5   9       14.13       40.55      4.24 o 
  -2   5   9       24.26       26.66      3.40 o 
  -1   5   9     2440.34     2517.11     26.98 o 
   0   5   9      261.46      238.15      9.89 o 
   1   5   9      149.47      154.30      6.19 o 
   2   5   9     1028.14      994.73     16.09 o 
   3   5   9     2733.78     2609.21     32.09 o 
   4   5   9       42.70       38.32      4.98 o 
   5   5   9      110.66       93.67      5.93 o 
   6   5   9       67.62       68.09      6.67 o 
   7   5   9      171.41      162.40      7.93 o 
   8   5   9      530.71      571.86     24.36 o 
   9   5   9       39.35       48.66      6.84 o 
  10   5   9      312.21      326.68     13.45 o 
  11   5   9       53.23       48.13      6.64 o 
  12   5   9       12.23       24.22      6.51 o 
 -14   6   9      125.91      160.01      7.30 o 
 -13   6   9       11.35        5.16      5.04 o 
 -12   6   9       35.24       29.08      5.39 o 
 -11   6   9       19.65       18.14      5.01 o 
 -10   6   9        0.04        1.84      4.74 o 
  -9   6   9      128.46      114.16      6.30 o 
  -8   6   9     1483.38     1460.07     22.20 o 
  -7   6   9      321.65      331.35      9.62 o 
  -6   6   9      799.65      785.74     14.13 o 
  -5   6   9      281.25      256.76      9.71 o 
  -4   6   9      330.02      335.11      9.16 o 
  -3   6   9      262.37      261.33      7.55 o 
  -2   6   9       85.98       95.72      4.44 o 
  -1   6   9     1262.45     1258.55     15.63 o 
   0   6   9      688.94      752.82     13.54 o 
   1   6   9      162.04      158.92      6.48 o 
   2   6   9      113.34      113.06      7.31 o 
   3   6   9        0.91       -6.57      4.61 o 
   4   6   9     1761.01     1694.57     22.99 o 
   5   6   9      605.08      619.16     12.26 o 
   6   6   9      775.20      723.62     15.61 o 
   7   6   9      120.32      110.05      7.60 o 
   8   6   9        4.17        5.98      6.09 o 
   9   6   9       94.45       95.30      7.71 o 
  10   6   9        5.18       -1.25      5.85 o 
  11   6   9       12.21       16.52      6.46 o 
 -14   7   9       26.06       27.81      5.95 o 
 -13   7   9      103.16      122.20      6.97 o 
 -12   7   9        8.84       -2.56      5.03 o 
 -11   7   9       26.88       19.79      5.54 o 
 -10   7   9       53.14       61.63      5.94 o 
  -9   7   9      138.81      155.05      6.93 o 
  -8   7   9      701.22      680.28     13.90 o 
  -7   7   9      650.05      646.57     13.25 o 
  -6   7   9        6.29       13.24      4.87 o 
  -5   7   9      191.91      169.39      6.81 o 
  -4   7   9       21.18       13.77      4.13 o 
  -3   7   9     3031.56     3066.31     38.73 o 
  -2   7   9     1380.09     1466.10     18.39 o 
  -1   7   9     2582.58     2554.44     33.45 o 
   0   7   9       61.88       78.70      4.70 o 
   1   7   9     2442.10     2525.07     33.04 o 
   2   7   9      152.07      145.27      6.95 o 
   3   7   9      350.39      306.60      9.31 o 
   4   7   9       62.26       71.82      5.85 o 
   5   7   9       65.87       76.20      5.85 o 
   6   7   9        0.09        7.08      6.08 o 
   7   7   9     1234.21     1276.36     22.69 o 
   8   7   9       37.46       38.43      6.99 o 
   9   7   9       13.28       15.11      6.73 o 
  10   7   9       21.41       11.16      6.28 o 
  11   7   9       20.21       10.76      6.63 o 
 -13   8   9       35.62       36.15      6.69 o 
 -12   8   9       16.52        8.96      6.36 o 
 -11   8   9      268.14      269.37     11.86 o 
 -10   8   9       12.15        0.48      5.16 o 
  -9   8   9     1584.59     1573.82     22.51 o 
  -8   8   9      110.57      116.30      6.83 o 
  -7   8   9      179.17      177.50      7.59 o 
  -6   8   9     1126.61     1103.72     18.28 o 
  -5   8   9       21.31       23.11      5.05 o 
  -4   8   9     4445.10     4518.61     59.73 o 
  -3   8   9      421.29      446.20      9.62 o 
  -2   8   9      523.32      527.90     10.52 o 
  -1   8   9      935.20      918.10     15.88 o 
   0   8   9      111.03      133.48      7.18 o 
   1   8   9       62.70       73.17      7.31 o 
   2   8   9      383.73      407.75     10.93 o 
   3   8   9      107.64      101.12      6.64 o 
   4   8   9     1684.90     1634.81     24.29 o 
   5   8   9     1035.65      886.25     16.70 o 
   6   8   9      828.12      802.50     22.29 o 
   7   8   9      178.22      169.63     10.16 o 
   8   8   9       11.70       -2.53      6.41 o 
   9   8   9       17.74       13.57      6.32 o 
  10   8   9       14.60        7.83      6.12 o 
  11   8   9       21.51       16.71      6.56 o 
 -13   9   9      578.94      596.40     14.45 o 
 -12   9   9       23.20        9.36      6.55 o 
 -11   9   9      137.82      148.57      8.03 o 
 -10   9   9      198.71      193.51      8.06 o 
  -9   9   9        0.29       -3.23      5.26 o 
  -8   9   9     1068.73     1100.38     18.76 o 
  -7   9   9      784.24      797.54     15.35 o 
  -6   9   9     1111.96     1089.75     18.60 o 
  -5   9   9      142.23      140.74      6.99 o 
  -4   9   9      372.49      384.83     10.02 o 
  -3   9   9      161.32      148.99      9.00 o 
  -2   9   9       29.35       58.10      6.61 o 
  -1   9   9      219.38      249.97     10.88 o 
   0   9   9      147.90      142.05      7.40 o 
   1   9   9      256.26      247.98      8.44 o 
   2   9   9     1120.26     1081.81     19.93 o 
   3   9   9     2192.00     2251.57     31.21 o 
   4   9   9      609.09      645.06     13.74 o 
   5   9   9      211.06      184.43      8.22 o 
   6   9   9       66.56       41.23      7.04 o 
   7   9   9        9.35        2.48      6.60 o 
   8   9   9      248.76      265.44     11.25 o 
   9   9   9       22.19       18.52      6.30 o 
  10   9   9        1.70       -2.34      6.16 o 
 -13  10   9      535.39      554.56     15.69 o 
 -12  10   9        3.13        0.82      6.81 o 
 -11  10   9      327.15      309.32     11.46 o 
 -10  10   9        0.45       -4.82      6.29 o 
  -9  10   9     1329.72     1340.47     35.04 o 
  -8  10   9       27.88       23.41      6.84 o 
  -7  10   9       35.58       30.77      6.69 o 
  -6  10   9      787.96      780.77     15.52 o 
  -5  10   9     1322.82     1261.69     27.48 o 
  -4  10   9       42.57       63.30      8.49 o 
  -3  10   9       71.23       66.29     11.63 o 
  -2  10   9      419.44      432.96     13.71 o 
  -1  10   9      195.29      229.60     23.32 o 
   0  10   9      949.12      973.07     20.61 o 
   1  10   9      468.10      486.68     13.20 o 
   2  10   9     2415.83     2384.84     36.21 o 
   3  10   9      243.04      223.14     13.15 o 
   4  10   9      679.54      634.44     15.18 o 
   5  10   9      117.97      137.13      8.16 o 
   6  10   9        4.95        0.44      6.35 o 
   7  10   9      573.78      566.42     15.76 o 
   8  10   9      585.63      614.03     21.62 o 
   9  10   9       17.80       27.05      7.19 o 
  10  10   9       27.05       40.37      8.37 o 
 -12  11   9       11.38       -3.00     13.66 o 
 -11  11   9      223.81      224.12     13.04 o 
 -10  11   9       20.48       14.63      7.39 o 
  -9  11   9        9.52        3.44      7.18 o 
  -8  11   9        3.63        0.10      7.31 o 
  -7  11   9      327.94      360.11     14.71 o 
  -6  11   9     1218.47     1162.66     22.82 o 
  -5  11   9      359.47      355.86     42.09 o 
  -4  11   9      424.38      432.92     23.34 o 
  -3  11   9        0.12        7.54      6.57 o 
  -2  11   9      109.56      114.37      9.63 o 
  -1  11   9       28.19       36.78      6.79 o 
   0  11   9      234.45      198.81     10.51 o 
   1  11   9      826.83      798.79     24.40 o 
   2  11   9       48.97       38.35      6.21 o 
   3  11   9      681.56      689.80     16.11 o 
   4  11   9      618.18      593.27     15.14 o 
   5  11   9       44.02       34.05      7.63 o 
   6  11   9      136.39      141.66     10.21 o 
   7  11   9      254.06      259.98     11.62 o 
   8  11   9      104.09      113.13      9.34 o 
   9  11   9        1.43       -3.42      7.39 o 
  10  11   9        1.94       -9.49      7.53 o 
 -12  12   9        2.22        0.07      9.06 o 
 -11  12   9      209.00      202.94     13.14 o 
 -10  12   9        0.01       -5.76      8.44 o 
  -9  12   9      208.51      199.98     17.77 o 
  -8  12   9       10.71       10.37     11.61 o 
  -7  12   9      558.55      519.85     25.58 o 
  -6  12   9       14.52       16.08     10.74 o 
  -5  12   9       46.77       49.24     11.61 o 
  -4  12   9      219.99      197.61     16.50 o 
  -3  12   9      646.66      604.40     19.05 o 
  -2  12   9        0.64       -9.20      6.14 o 
  -1  12   9      150.45      141.62     10.69 o 
   0  12   9     1002.25     1032.65     24.44 o 
   1  12   9       68.65       61.62      8.46 o 
   2  12   9      278.91      261.83     12.41 o 
   3  12   9       37.33       23.92      7.87 o 
   4  12   9      729.60      688.17     21.19 o 
   5  12   9        0.92      -10.19      6.79 o 
   6  12   9       49.47       35.62      7.81 o 
   7  12   9      440.95      403.58     14.27 o 
   8  12   9        4.47       11.56      7.60 o 
   9  12   9      137.61      131.54     10.37 o 
 -11  13   9        1.67       -4.29      9.85 o 
 -10  13   9      113.07      143.67     17.78 o 
  -9  13   9        1.07       -2.39      9.70 o 
  -8  13   9        9.64        3.23     11.04 o 
  -7  13   9       82.50       64.70     13.20 o 
  -6  13   9      128.12      134.13     15.67 o 
  -5  13   9       42.63       45.73     17.24 o 
  -4  13   9      130.24      122.38     14.35 o 
  -3  13   9       48.47       64.67      8.51 o 
  -2  13   9       15.41        3.23      7.45 o 
  -1  13   9      246.33      238.48     11.23 o 
   0  13   9     1564.10     1521.18     33.19 o 
   1  13   9      863.06      883.43     23.54 o 
   2  13   9        0.05        1.22      7.17 o 
   3  13   9        0.70       -3.49      7.37 o 
   4  13   9       49.08       39.83     10.46 o 
   5  13   9       14.12        7.20      8.89 o 
   6  13   9       16.53       19.57     13.84 o 
   7  13   9      132.53      145.58     11.82 o 
   8  13   9       56.41       55.59     10.44 o 
   9  13   9      192.41      176.51     13.41 o 
 -11  14   9       49.79       55.20     12.24 o 
 -10  14   9      197.48      192.29     15.77 o 
  -9  14   9       70.95       76.86     12.53 o 
  -8  14   9        5.10       -6.44     11.47 o 
  -7  14   9       13.74       19.94     22.52 o 
  -6  14   9       50.72       38.57     13.15 o 
  -5  14   9        4.01       -2.50     10.72 o 
  -4  14   9       15.77       -8.82      8.52 o 
  -3  14   9      157.47      182.50     14.33 o 
  -2  14   9      143.55      174.39     10.71 o 
  -1  14   9       18.63        4.61      6.17 o 
   0  14   9      189.35      167.31     11.12 o 
   1  14   9      584.09      554.98     18.82 o 
   2  14   9      456.58      465.88     17.87 o 
   3  14   9      104.06      107.01      9.56 o 
   4  14   9       43.86       49.94      9.83 o 
   5  14   9       79.14       60.88     10.51 o 
   6  14   9        1.45        4.30     10.79 o 
   7  14   9       94.59       85.36     12.73 o 
   8  14   9       76.05       69.49     13.03 o 
 -10  15   9      160.41      200.82     16.34 o 
  -9  15   9       32.32       23.97     11.28 o 
  -8  15   9        3.15        8.75     12.10 o 
  -7  15   9       55.38       53.69     19.77 o 
  -6  15   9      150.85      146.07     16.87 o 
  -5  15   9      112.59      120.17     11.90 o 
  -4  15   9     1162.40     1128.62     29.12 o 
  -3  15   9        4.51      -13.79      9.55 o 
  -2  15   9      160.36      113.94     17.78 o 
  -1  15   9        9.35       14.55      7.88 o 
   0  15   9       99.22      105.97      8.37 o 
   1  15   9      123.05      130.90     10.01 o 
   2  15   9      152.38      152.44     10.71 o 
   3  15   9        9.12       20.69      8.93 o 
   4  15   9        0.91       -7.31      8.45 o 
   5  15   9      236.29      236.02     18.00 o 
   6  15   9      135.17      126.74     15.35 o 
   7  15   9       65.60       76.38     13.11 o 
  -9  16   9        0.50       -9.48     10.88 o 
  -8  16   9       22.08       23.18     14.12 o 
  -7  16   9       30.17       23.53     13.50 o 
  -6  16   9       83.77       69.34     16.35 o 
  -5  16   9       27.20       40.94     10.10 o 
  -4  16   9       71.68       49.24     10.64 o 
  -3  16   9      435.52      485.69     19.41 o 
  -2  16   9      473.89      512.46     20.66 o 
  -1  16   9      219.23      238.89     14.76 o 
   0  16   9      275.99      277.83     13.24 o 
   1  16   9      181.75      162.94     11.25 o 
   2  16   9        0.35       -6.67      7.62 o 
   3  16   9       25.49        7.02     17.27 o 
   4  16   9        5.62       -0.44     11.54 o 
   5  16   9       21.62        7.71     11.61 o 
   6  16   9       60.17       67.62     22.32 o 
  -8  17   9       58.05       60.10     15.86 o 
  -7  17   9       41.29       17.63     14.16 o 
  -6  17   9        2.36        7.76     11.43 o 
  -5  17   9       84.32      104.08     12.57 o 
  -4  17   9       16.31       10.39      9.92 o 
  -3  17   9      415.63      444.78     19.35 o 
  -2  17   9       20.37       17.65      9.85 o 
  -1  17   9        2.29        0.63      9.12 o 
   0  17   9      116.69      111.12     12.17 o 
   1  17   9      317.87      283.46     14.36 o 
   2  17   9        4.22       -8.75      9.79 o 
   3  17   9      254.90      273.93     15.80 o 
   4  17   9       95.64       96.67     12.49 o 
   5  17   9       69.61       64.75     14.53 o 
  -7  18   9        0.05      -12.97     13.53 o 
  -6  18   9       64.94       61.36     13.68 o 
  -5  18   9       53.12       37.92     12.91 o 
  -4  18   9      272.58      283.69     36.34 o 
  -3  18   9       20.16       10.77     10.16 o 
  -2  18   9      314.39      363.44     18.44 o 
  -1  18   9       14.76        8.81     10.02 o 
   0  18   9        7.12      -14.04      9.36 o 
   1  18   9       25.75       36.43     11.03 o 
   2  18   9       46.23       38.44     10.46 o 
   3  18   9      106.66      120.66     13.10 o 
   4  18   9       27.19       34.31     11.65 o 
  -5  19   9        0.95       -1.26     12.06 o 
  -4  19   9       46.77       45.98     12.17 o 
  -3  19   9       25.52       34.97     19.33 o 
  -2  19   9      374.06      424.27     20.25 o 
  -1  19   9      325.26      288.92     17.43 o 
   0  19   9        3.40       14.77     11.07 o 
   1  19   9      165.60      170.06     14.79 o 
   2  19   9        6.87       -2.77     11.80 o 
 -14   0  10      391.25      359.23     24.37 o 
 -12   0  10       54.10       51.24      7.73 o 
 -10   0  10       58.46       54.42      7.43 o 
  -8   0  10      683.67      603.34     16.58 o 
  -6   0  10       17.77       23.84     12.88 o 
  -4   0  10     7698.30     7887.01    190.95 o 
  -2   0  10      719.86      743.18     15.07 o 
   0   0  10      129.61      132.80      7.48 o 
   2   0  10      464.62      388.80     13.30 o 
   4   0  10     3955.64     3875.47     63.88 o 
   6   0  10     2244.74     2117.65     39.98 o 
   8   0  10      117.54      152.58     10.20 o 
  10   0  10      483.35      454.90     28.76 o 
 -14   1  10      216.14      216.17      7.92 o 
 -13   1  10       39.23       39.68      5.50 o 
 -12   1  10        2.96       -0.85      4.67 o 
 -11   1  10       10.09        5.10      4.68 o 
 -10   1  10      763.58      686.85     12.65 o 
  -9   1  10      416.53      390.17      9.63 o 
  -8   1  10       46.93       53.91      5.85 o 
  -7   1  10      405.69      393.69      8.92 o 
  -6   1  10     2364.71     2391.21     30.83 o 
  -5   1  10      844.57      869.65     15.77 o 
  -4   1  10      397.43      504.15     43.50 o 
  -3   1  10     1879.77     1870.89     27.28 o 
  -2   1  10      903.83      965.63     12.60 o 
  -1   1  10        7.21       22.73      3.29 o 
   0   1  10     2157.88     2055.67     27.41 o 
   1   1  10        3.49        3.02      3.58 o 
   2   1  10      834.01      854.56     13.70 o 
   3   1  10     2221.92     2112.13     25.49 o 
   4   1  10     1759.96     1744.35     22.91 o 
   5   1  10       98.57      105.42      5.74 o 
   6   1  10      445.47      436.00     10.97 o 
   7   1  10       65.52       57.37      5.94 o 
   8   1  10       30.31       20.02      5.90 o 
   9   1  10       26.30       16.32      6.16 o 
  10   1  10       37.21       37.76      6.88 o 
  11   1  10       70.16       80.58      8.20 o 
 -14   2  10      167.16      155.98      7.13 o 
 -13   2  10      160.86      146.13      6.79 o 
 -12   2  10       24.45       17.69      5.06 o 
 -11   2  10        9.21       13.35      4.84 o 
 -10   2  10       12.40        6.20      4.55 o 
  -9   2  10     1870.59     1866.35     24.72 o 
  -8   2  10       23.14       20.02      5.49 o 
  -7   2  10       42.55       46.48      5.30 o 
  -6   2  10       27.62       38.80      6.45 o 
  -5   2  10     1388.42     1391.05     21.82 o 
  -4   2  10      196.87      167.25      6.38 o 
  -3   2  10       11.03        5.38      3.74 o 
  -2   2  10       90.03       99.24      3.92 o 
  -1   2  10       23.48       36.14      3.88 o 
   0   2  10       57.14       28.73      4.19 o 
   1   2  10      150.85      164.87      5.83 o 
   2   2  10      798.72      790.45     12.56 o 
   3   2  10       51.15       54.64      4.77 o 
   4   2  10       96.01       67.23      5.30 o 
   5   2  10      574.06      524.70     10.70 o 
   6   2  10      506.55      491.85     12.73 o 
   7   2  10      233.91      232.37      9.03 o 
   8   2  10        0.53        5.34      6.84 o 
   9   2  10        9.07       17.03      6.48 o 
  10   2  10        0.13       -8.44      6.39 o 
  11   2  10        0.43        7.40      6.96 o 
 -14   3  10      168.03      204.51      7.79 o 
 -13   3  10       77.99       78.54      6.17 o 
 -12   3  10        0.96        3.51      5.02 o 
 -11   3  10       57.43       52.92      5.51 o 
 -10   3  10       60.61       73.16      5.54 o 
  -9   3  10       12.84       12.58      4.73 o 
  -8   3  10       87.09       91.38      6.53 o 
  -7   3  10       82.90       78.15      5.73 o 
  -6   3  10     2355.56     2244.75     29.97 o 
  -5   3  10      176.51      195.27     11.62 o 
  -4   3  10        0.32        2.34      4.13 o 
  -3   3  10      131.39      144.06      6.71 o 
  -2   3  10        9.03       10.34      3.41 o 
  -1   3  10      233.79      196.19      7.71 o 
   0   3  10      164.92      164.95      7.44 o 
   1   3  10     3949.35     3954.03     45.81 o 
   2   3  10     1418.14     1383.20     19.38 o 
   3   3  10      239.89      235.54      7.34 o 
   4   3  10     1682.54     1718.83     23.21 o 
   5   3  10        2.95       -2.73      4.66 o 
   6   3  10      522.89      461.72     12.42 o 
   7   3  10        5.55       -3.66      5.80 o 
   8   3  10       47.97       49.26      6.88 o 
   9   3  10       37.25       31.36      7.89 o 
  10   3  10        8.33        0.72      6.61 o 
  11   3  10      372.87      447.05     13.73 o 
 -14   4  10        2.29        2.67      6.35 o 
 -13   4  10        0.95       -7.38      4.92 o 
 -12   4  10       90.20      105.70      6.52 o 
 -11   4  10        0.38       -7.03      4.77 o 
 -10   4  10        0.39       -5.65      4.70 o 
  -9   4  10       69.63       66.40      5.65 o 
  -8   4  10      224.02      242.27      8.06 o 
  -7   4  10      275.46      238.34      7.34 o 
  -6   4  10       24.48       25.11      4.42 o 
  -5   4  10     1648.04     1655.25     20.52 o 
  -4   4  10       49.65       62.56      5.04 o 
  -3   4  10     2470.88     2616.06     36.62 o 
  -2   4  10     2006.53     2090.47     24.58 o 
  -1   4  10       85.32       72.89      5.22 o 
   0   4  10      338.87      304.26     10.40 o 
   1   4  10        1.20        6.18      4.40 o 
   2   4  10      216.92      220.22      7.53 o 
   3   4  10     1863.13     1910.34     25.15 o 
   4   4  10      134.58      134.90      6.44 o 
   5   4  10     1128.32     1125.40     20.81 o 
   6   4  10      259.10      256.65      9.45 o 
   7   4  10     1229.84     1245.40     22.01 o 
   8   4  10      396.42      424.70     12.76 o 
   9   4  10       50.15       55.34      7.22 o 
  10   4  10       13.97        7.52      6.85 o 
  11   4  10      151.96      169.49      9.64 o 
 -14   5  10        9.54       18.34      5.83 o 
 -13   5  10        4.31        3.33      6.14 o 
 -12   5  10       49.98       50.78      5.84 o 
 -11   5  10      163.91      175.72      7.46 o 
 -10   5  10      394.39      388.15     10.30 o 
  -9   5  10      118.54      121.17      6.43 o 
  -8   5  10        0.44       -2.18      4.89 o 
  -7   5  10       88.48       79.37      4.95 o 
  -6   5  10      188.42      185.56      6.47 o 
  -5   5  10      204.55      215.24      8.63 o 
  -4   5  10      332.17      317.37      7.86 o 
  -3   5  10       19.91        7.86      3.76 o 
  -2   5  10       76.10       57.49      5.12 o 
  -1   5  10     4167.12     4189.46     47.81 o 
   0   5  10       40.95       53.80      5.15 o 
   1   5  10      129.56      118.09      6.38 o 
   2   5  10       39.75       34.19      5.15 o 
   3   5  10       63.03       55.56      5.48 o 
   4   5  10      328.56      347.47      9.53 o 
   5   5  10      264.98      208.06      7.46 o 
   6   5  10      442.85      409.03     12.32 o 
   7   5  10        0.25       -5.39      6.04 o 
   8   5  10      146.02      122.09     11.65 o 
   9   5  10      251.50      249.64     10.11 o 
  10   5  10        8.36       -1.72      6.78 o 
  11   5  10        3.34       -1.78      6.32 o 
 -14   6  10       57.28       53.13      6.54 o 
 -13   6  10       10.44        6.54      5.61 o 
 -12   6  10        0.07       -2.99      5.17 o 
 -11   6  10      191.13      204.34      7.99 o 
 -10   6  10      572.70      640.29     13.02 o 
  -9   6  10       40.60       40.91      5.46 o 
  -8   6  10       25.77       21.53      5.37 o 
  -7   6  10      817.97      838.55     15.41 o 
  -6   6  10      114.12       86.56      6.27 o 
  -5   6  10       48.45       38.54      5.12 o 
  -4   6  10      647.59      622.95     13.59 o 
  -3   6  10      284.28      279.68     10.19 o 
  -2   6  10      447.25      405.90      9.84 o 
  -1   6  10      695.43      697.79     11.80 o 
   0   6  10     4116.59     4104.42     50.71 o 
   1   6  10     2170.05     2088.05     28.68 o 
   2   6  10      280.10      266.66      8.40 o 
   3   6  10      770.04      746.49     13.74 o 
   4   6  10        5.90       -0.55      4.86 o 
   5   6  10      655.46      637.83     13.58 o 
   6   6  10      327.71      361.46     13.48 o 
   7   6  10      473.69      491.25     15.36 o 
   8   6  10       36.94       31.82      6.99 o 
   9   6  10      140.13      158.26      9.21 o 
  10   6  10       20.86       12.04      7.17 o 
  11   6  10       37.58       39.25      7.74 o 
 -13   7  10      125.08      139.63      7.72 o 
 -12   7  10      213.77      221.47     10.80 o 
 -11   7  10      514.88      510.60     12.18 o 
 -10   7  10       44.03       42.09      6.03 o 
  -9   7  10       11.84        4.58      5.17 o 
  -8   7  10       69.12       71.56      6.32 o 
  -7   7  10       92.34       89.94      6.46 o 
  -6   7  10      192.11      190.96      7.74 o 
  -5   7  10     1451.17     1315.95     22.12 o 
  -4   7  10       19.99       32.91      5.84 o 
  -3   7  10       85.88       76.99      5.99 o 
  -2   7  10        2.42        5.65      4.12 o 
  -1   7  10        5.29        8.96      5.20 o 
   0   7  10     2561.72     2457.82     30.46 o 
   1   7  10      947.55      887.77     17.12 o 
   2   7  10     3954.63     3927.55     49.32 o 
   3   7  10       73.17       82.00      9.13 o 
   4   7  10       41.91       29.00      5.28 o 
   5   7  10        9.53       -0.95      5.28 o 
   6   7  10      651.81      585.07     14.65 o 
   7   7  10       49.30       42.97      7.21 o 
   8   7  10      122.13      125.83     11.37 o 
   9   7  10        6.84       10.16      6.98 o 
  10   7  10      132.64      170.48      9.12 o 
  11   7  10       34.43       39.19      7.68 o 
 -13   8  10       14.47       11.23      6.63 o 
 -12   8  10      146.28      133.89      8.12 o 
 -11   8  10        0.93        6.86      5.97 o 
 -10   8  10      497.94      502.92     15.98 o 
  -9   8  10      258.24      268.49      9.40 o 
  -8   8  10        9.97       -2.41      5.29 o 
  -7   8  10       35.44       24.11      5.56 o 
  -6   8  10      789.27      765.84     18.62 o 
  -5   8  10     1414.46     1369.20     21.26 o 
  -4   8  10      295.38      300.85     11.13 o 
  -3   8  10     1679.88     1726.06     24.10 o 
  -2   8  10      390.57      376.93      9.32 o 
  -1   8  10      117.30      116.05      7.65 o 
   0   8  10     1526.33     1619.07     28.65 o 
   1   8  10     1148.94     1135.22     20.45 o 
   2   8  10      153.32      127.40      7.93 o 
   3   8  10       19.04        7.46      5.43 o 
   4   8  10      134.97      113.95      6.59 o 
   5   8  10       20.09       12.69      5.72 o 
   6   8  10        4.99       -1.47      6.67 o 
   7   8  10      364.17      327.36     15.41 o 
   8   8  10       80.16       88.52      8.30 o 
   9   8  10       76.49      118.93      8.91 o 
  10   8  10       78.30       74.68      8.47 o 
 -13   9  10       12.38       15.74      7.48 o 
 -12   9  10        9.98        5.74      6.81 o 
 -11   9  10      292.52      285.58     11.04 o 
 -10   9  10        4.05        0.90      6.29 o 
  -9   9  10      351.68      328.40     12.35 o 
  -8   9  10      332.52      381.57     24.72 o 
  -7   9  10     1101.42     1079.89     22.01 o 
  -6   9  10      585.39      588.50     15.49 o 
  -5   9  10      413.96      394.73     12.70 o 
  -4   9  10     1152.82     1124.72     21.77 o 
  -3   9  10       38.74       46.16      6.17 o 
  -2   9  10      389.57      396.70     13.10 o 
  -1   9  10     3638.78     3555.34     62.87 o 
   0   9  10       33.56       19.38      4.81 o 
   1   9  10       74.20       50.66      7.11 o 
   2   9  10      672.99      617.19     19.46 o 
   3   9  10       48.47       41.95      6.33 o 
   4   9  10      255.36      248.40      9.65 o 
   5   9  10      127.50      114.82      7.98 o 
   6   9  10      249.42      260.36     15.24 o 
   7   9  10      519.58      517.68     16.18 o 
   8   9  10       36.54       25.79      8.22 o 
   9   9  10      159.52      172.82      9.44 o 
  10   9  10       74.36       94.64      9.47 o 
 -12  10  10      390.47      372.51     13.18 o 
 -11  10  10      693.23      706.97     17.27 o 
 -10  10  10       20.54       -2.40      6.39 o 
  -9  10  10       71.60       69.82      8.29 o 
  -8  10  10        0.03       -8.84      6.48 o 
  -7  10  10       19.25       27.16      6.75 o 
  -6  10  10        6.22       21.69      7.30 o 
  -5  10  10      100.19      128.79     22.97 o 
  -4  10  10       20.26       34.22     11.09 o 
  -3  10  10       77.90      105.93     13.02 o 
  -2  10  10      999.38      990.35     23.52 o 
  -1  10  10      536.39      506.80     25.49 o 
   0  10  10     2366.20     2388.73     45.05 o 
   1  10  10      362.88      372.03     14.60 o 
   2  10  10       12.91       12.57      5.74 o 
   3  10  10      168.86      170.25      8.69 o 
   4  10  10       31.57       23.66      6.24 o 
   5  10  10      285.14      294.14     11.26 o 
   6  10  10        3.59       -1.03      7.45 o 
   7  10  10       56.08       40.82      8.84 o 
   8  10  10      152.53      148.80     11.06 o 
   9  10  10       71.23       83.37     14.90 o 
  10  10  10       75.64       83.09      9.62 o 
 -12  11  10        6.70       -1.98      9.21 o 
 -11  11  10       14.64       17.43      8.92 o 
 -10  11  10        4.37        3.56      8.47 o 
  -9  11  10       59.59       73.67     11.46 o 
  -8  11  10      350.52      350.14     16.93 o 
  -7  11  10      731.27      708.50     29.38 o 
  -6  11  10       96.80       90.66     13.45 o 
  -5  11  10      365.32      347.27     22.67 o 
  -4  11  10      324.10      279.46     18.75 o 
  -3  11  10       28.46       23.36     11.19 o 
  -2  11  10      497.03      486.04     14.76 o 
  -1  11  10       18.93       27.23      6.60 o 
   0  11  10      159.99      169.18     10.01 o 
   1  11  10     1360.92     1358.66     32.89 o 
   2  11  10     1023.80     1038.71     25.68 o 
   3  11  10      572.29      526.99     18.24 o 
   4  11  10      156.63      144.32     11.14 o 
   5  11  10        0.48      -10.02      6.68 o 
   6  11  10       52.87       60.52      9.22 o 
   7  11  10      461.87      428.26     16.22 o 
   8  11  10       16.38       23.46      7.94 o 
   9  11  10       11.05        3.58      7.94 o 
 -11  12  10      142.00      119.94     13.18 o 
 -10  12  10        0.52       -2.68      9.55 o 
  -9  12  10       20.29       22.39     12.02 o 
  -8  12  10        2.64      -17.94     17.47 o 
  -7  12  10       33.08       18.88     11.25 o 
  -6  12  10       72.70       73.93     13.24 o 
  -5  12  10       75.61       87.95     13.65 o 
  -4  12  10        1.05       -8.91      9.76 o 
  -3  12  10      458.87      476.38     17.55 o 
  -2  12  10      367.45      399.79     13.75 o 
  -1  12  10      331.75      327.70     19.48 o 
   0  12  10       45.51       41.07      7.80 o 
   1  12  10       26.12       16.80      7.66 o 
   2  12  10      143.69      152.14     13.88 o 
   3  12  10       24.55       16.82      7.64 o 
   4  12  10       11.50       14.00      9.30 o 
   5  12  10      120.54      114.23     16.21 o 
   6  12  10       62.14       60.42     11.02 o 
   7  12  10        2.16       -6.86      8.67 o 
   8  12  10       51.09       53.60     10.31 o 
   9  12  10       33.16       12.81     10.24 o 
 -11  13  10       22.03       14.54     10.84 o 
 -10  13  10        0.15       -0.76     10.09 o 
  -9  13  10       13.91        2.56     11.37 o 
  -8  13  10       72.69       69.38     13.68 o 
  -7  13  10       14.34        2.96     16.35 o 
  -6  13  10       11.94       25.25     12.31 o 
  -5  13  10      164.67      204.11     31.89 o 
  -4  13  10       28.17       37.15     12.56 o 
  -3  13  10      887.13      775.80     31.53 o 
  -2  13  10        8.24       -7.57      9.50 o 
  -1  13  10       25.49        9.79      6.89 o 
   0  13  10      193.81      190.08     11.05 o 
   1  13  10      386.55      416.78     26.96 o 
   2  13  10       18.99       21.78      8.12 o 
   3  13  10       15.15       19.18      8.48 o 
   4  13  10        3.59       -7.50      8.86 o 
   5  13  10       60.11       65.40     14.84 o 
   6  13  10      185.69      163.15     13.83 o 
   7  13  10      255.05      230.53     15.90 o 
   8  13  10       65.12       62.49     12.45 o 
 -10  14  10       65.05      100.75     33.56 o 
  -9  14  10      345.64      369.10     33.97 o 
  -8  14  10        5.64       10.08     12.42 o 
  -7  14  10        6.23       -3.88     11.32 o 
  -6  14  10      189.38      205.27     18.87 o 
  -5  14  10       14.51       19.41     15.68 o 
  -4  14  10       16.72       10.69     11.57 o 
  -3  14  10      136.89      141.97     16.59 o 
  -2  14  10       34.95       52.52     13.93 o 
  -1  14  10        0.85      -14.14      9.43 o 
   0  14  10       11.80       19.07     11.05 o 
   1  14  10      946.24      939.59     25.20 o 
   2  14  10       26.92       27.99      8.69 o 
   3  14  10       48.72       46.42     10.44 o 
   4  14  10      108.92      104.07     15.69 o 
   5  14  10       70.14       44.87     12.68 o 
   6  14  10       50.00       52.19     12.01 o 
   7  14  10       14.53        6.92     11.02 o 
  -9  15  10       62.61       53.10     14.79 o 
  -8  15  10        7.42       -7.79     18.06 o 
  -7  15  10      191.70      209.34     19.65 o 
  -6  15  10       84.48       73.89     15.35 o 
  -5  15  10       16.38       28.14     13.44 o 
  -4  15  10       37.74       51.47     14.43 o 
  -3  15  10      303.71      314.25     22.54 o 
  -2  15  10       15.64        1.97     13.12 o 
  -1  15  10       75.75       75.82     10.97 o 
   0  15  10      334.49      352.49     18.35 o 
   1  15  10       53.66       66.74      9.60 o 
   2  15  10       62.19       48.98     10.75 o 
   3  15  10      483.28      522.65     31.02 o 
   4  15  10        6.87       15.78      9.49 o 
   5  15  10      202.61      205.01     17.65 o 
   6  15  10       10.93       -0.45     11.80 o 
  -8  16  10        5.46      -13.48     12.72 o 
  -7  16  10       41.46       27.88     19.62 o 
  -6  16  10       63.81       89.07     16.72 o 
  -5  16  10      231.24      199.67     25.37 o 
  -4  16  10        8.85      -10.54     12.20 o 
  -3  16  10        3.16        0.22     11.20 o 
  -2  16  10        6.93       25.88     11.51 o 
  -1  16  10       33.29       46.56     15.13 o 
   0  16  10       80.37       85.50     10.70 o 
   1  16  10      101.67      115.23     11.75 o 
   2  16  10      118.01      110.80     10.60 o 
   3  16  10       30.47       23.30     10.31 o 
   4  16  10       20.96       37.41     11.00 o 
   5  16  10        5.44       -9.94     11.95 o 
  -7  17  10        2.08        0.89     19.55 o 
  -6  17  10      499.51      559.33     42.22 o 
  -5  17  10        2.38       -5.03     17.00 o 
  -4  17  10       33.52       33.88     12.83 o 
  -3  17  10       11.01       16.92     12.37 o 
  -2  17  10        2.52      -10.80     11.03 o 
  -1  17  10      238.00      272.14     18.82 o 
   0  17  10       24.14       35.84     13.03 o 
   1  17  10       45.13       54.74     14.08 o 
   2  17  10       24.21       31.03     11.66 o 
   3  17  10       96.78      106.16     13.04 o 
   4  17  10      491.66      546.60     22.56 o 
  -6  18  10       11.74       12.50     14.92 o 
  -5  18  10      588.30      632.05     34.04 o 
  -4  18  10       13.91        4.06     12.12 o 
  -3  18  10       12.06       19.70     12.78 o 
  -2  18  10      193.30      170.13     17.16 o 
  -1  18  10       59.37       64.50     14.14 o 
   0  18  10       78.30       73.67     14.22 o 
   1  18  10        4.62       -3.52     13.76 o 
   2  18  10      301.75      303.79     27.06 o 
   3  18  10      295.24      327.90     20.62 o 
  -3  19  10       49.42       32.35     13.45 o 
  -2  19  10        2.37       -9.44     12.56 o 
  -1  19  10       32.38       53.62     14.94 o 
   0  19  10        0.27        2.58     11.95 o 
 -13   0  11       42.16       39.39      8.20 o 
 -11   0  11      359.11      359.27     13.95 o 
  -9   0  11      220.67      193.60     10.39 o 
  -7   0  11     1050.97     1125.21     34.58 o 
  -5   0  11     1040.88     1168.85     31.82 o 
  -3   0  11      983.73     1018.46     21.22 o 
  -1   0  11      307.42      291.44     10.57 o 
   1   0  11        2.37       -6.55      6.08 o 
   3   0  11     1532.65     1614.23     48.58 o 
   5   0  11      143.39      120.64      8.93 o 
   7   0  11        6.98       -7.75      7.47 o 
   9   0  11       13.68       10.89      9.78 o 
  11   0  11       90.18       74.93     12.60 o 
 -14   1  11        2.70       -6.24      5.55 o 
 -13   1  11        0.43       -7.58      5.06 o 
 -12   1  11        0.75       -5.48      4.89 o 
 -11   1  11      131.02      135.99      6.89 o 
 -10   1  11        4.51       -4.33      4.68 o 
  -9   1  11      639.16      616.11     12.37 o 
  -8   1  11      212.19      221.50      8.19 o 
  -7   1  11      106.48      113.17      6.67 o 
  -6   1  11        3.42        7.49      5.16 o 
  -5   1  11       43.17       40.78      5.79 o 
  -4   1  11     1762.89     1743.60     36.54 o 
  -3   1  11       57.67       53.62      5.81 o 
  -2   1  11        0.39       -4.93      3.39 o 
  -1   1  11     1254.60     1278.48     17.83 o 
   0   1  11     1381.75     1295.00     19.44 o 
   1   1  11     3532.38     3570.14     42.03 o 
   2   1  11        0.66       -5.34      4.26 o 
   3   1  11      812.03      774.18     13.65 o 
   4   1  11       26.51       32.64      7.23 o 
   5   1  11       46.70       30.15      4.89 o 
   6   1  11        5.84        7.01      5.51 o 
   7   1  11      176.50      189.89     11.01 o 
   8   1  11        2.87        4.93      6.45 o 
   9   1  11        0.90       -3.73      6.50 o 
  10   1  11      157.81      190.22      9.77 o 
  11   1  11      274.70      326.58     12.85 o 
 -14   2  11      173.59      204.57      8.45 o 
 -13   2  11        1.71       -2.18      5.32 o 
 -12   2  11        4.18        3.60      5.06 o 
 -11   2  11       18.03       15.91      5.46 o 
 -10   2  11       59.39       66.54      5.80 o 
  -9   2  11        0.57       -6.35      4.76 o 
  -8   2  11       49.41       45.49      5.51 o 
  -7   2  11       55.07       66.12      5.99 o 
  -6   2  11       93.78      116.44      6.91 o 
  -5   2  11       53.30       33.55      5.64 o 
  -4   2  11        3.75        0.55      4.39 o 
  -3   2  11      335.88      304.78      9.49 o 
  -2   2  11     1555.77     1512.93     25.68 o 
  -1   2  11       87.99       94.45      5.38 o 
   0   2  11      548.46      504.46     10.99 o 
   1   2  11      833.27      783.82     13.50 o 
   2   2  11     1205.95     1195.37     17.64 o 
   3   2  11     1301.42     1332.62     18.50 o 
   4   2  11       50.29       16.00      4.73 o 
   5   2  11       64.66       68.14      5.69 o 
   6   2  11      325.75      298.94     10.09 o 
   7   2  11       13.86        5.39      6.32 o 
   8   2  11       88.30       98.67      7.92 o 
   9   2  11       24.45       16.60      7.10 o 
  10   2  11       49.70       64.10      8.49 o 
  11   2  11       32.96       35.25      8.16 o 
 -14   3  11      271.90      304.54      9.78 o 
 -13   3  11       20.38       16.82      5.73 o 
 -12   3  11       13.93       10.87      5.50 o 
 -11   3  11        1.29       -4.75      4.94 o 
 -10   3  11      190.82      181.25      7.39 o 
  -9   3  11      812.38      783.62     14.17 o 
  -8   3  11      748.14      741.46     14.86 o 
  -7   3  11      402.38      368.87     10.54 o 
  -6   3  11      353.59      363.71      9.51 o 
  -5   3  11        8.83       20.57      4.89 o 
  -4   3  11      102.69      107.25      6.55 o 
  -3   3  11      616.66      588.68     12.23 o 
  -2   3  11     1610.66     1588.15     27.57 o 
  -1   3  11       38.17       41.21      5.40 o 
   0   3  11     1206.40     1183.07     22.01 o 
   1   3  11     2301.36     2239.53     31.05 o 
   2   3  11       65.00       55.80      5.65 o 
   3   3  11      443.82      486.73     11.02 o 
   4   3  11       67.99       78.31      5.87 o 
   5   3  11       48.37       27.12      5.70 o 
   6   3  11      828.25      811.76     20.37 o 
   7   3  11        0.78       -1.93      6.25 o 
   8   3  11      643.18      657.51     16.00 o 
   9   3  11      429.87      472.89     13.88 o 
  10   3  11        0.05       -3.98      7.58 o 
  11   3  11      106.56      136.02     11.14 o 
 -14   4  11       59.30       49.05      6.74 o 
 -13   4  11       96.25      119.38      7.32 o 
 -12   4  11        1.75        1.88      6.54 o 
 -11   4  11       13.75        4.14      5.36 o 
 -10   4  11       24.99       12.58      5.33 o 
  -9   4  11       24.44       25.95      5.26 o 
  -8   4  11      226.94      214.64      7.95 o 
  -7   4  11      240.99      257.56      8.56 o 
  -6   4  11      944.97     1043.94     16.26 o 
  -5   4  11      564.42      560.50     14.88 o 
  -4   4  11        0.05       -2.38      3.29 o 
  -3   4  11      887.18      910.72     15.78 o 
  -2   4  11     1220.71     1137.52     19.69 o 
  -1   4  11      109.44      100.29      6.58 o 
   0   4  11        6.17        1.78      5.10 o 
   1   4  11      291.02      302.78      8.70 o 
   2   4  11      224.25      214.29      7.52 o 
   3   4  11      113.08      149.20      8.19 o 
   4   4  11       15.60       23.57      5.23 o 
   5   4  11     1661.73     1569.68     27.34 o 
   6   4  11      450.25      439.09     12.97 o 
   7   4  11       38.16       34.44      6.98 o 
   8   4  11        1.95       -1.37      6.67 o 
   9   4  11      318.88      361.64     12.36 o 
  10   4  11      174.34      203.16     11.25 o 
  11   4  11      233.66      238.81     11.30 o 
 -14   5  11      133.05      176.39      8.96 o 
 -13   5  11      124.38      148.08      7.75 o 
 -12   5  11       88.69       91.89      6.86 o 
 -11   5  11      164.85      150.97      7.56 o 
 -10   5  11       62.88       51.40      5.99 o 
  -9   5  11      290.16      315.24      9.25 o 
  -8   5  11        2.44       -7.30      4.87 o 
  -7   5  11     1353.88     1311.69     23.80 o 
  -6   5  11     1073.96     1163.18     17.55 o 
  -5   5  11      140.79      131.61      5.24 o 
  -4   5  11      450.83      509.36     11.34 o 
  -3   5  11     1158.75     1143.48     18.30 o 
  -2   5  11        2.15       -1.91      5.10 o 
  -1   5  11      425.57      421.98     11.76 o 
   0   5  11     2120.45     2055.62     28.42 o 
   1   5  11      589.59      596.28     13.09 o 
   2   5  11     1295.33     1190.89     18.46 o 
   3   5  11      162.75      165.79      7.16 o 
   4   5  11      946.69      960.84     16.14 o 
   5   5  11        0.05       -6.52      5.39 o 
   6   5  11       13.72        8.65      6.28 o 
   7   5  11       62.22       68.26      9.35 o 
   8   5  11       86.74       88.04      8.14 o 
   9   5  11      103.73      119.92     10.19 o 
  10   5  11       77.02       81.07      8.84 o 
 -13   6  11       45.12       55.11      7.20 o 
 -12   6  11      130.73      140.90      8.95 o 
 -11   6  11      131.61      139.18      7.53 o 
 -10   6  11      156.98      170.86      9.59 o 
  -9   6  11       73.97       83.73      6.70 o 
  -8   6  11      938.94      972.42     22.63 o 
  -7   6  11      110.31      117.41      7.16 o 
  -6   6  11       53.32       47.56      5.96 o 
  -5   6  11      706.37      681.29     14.16 o 
  -4   6  11      659.84      653.40     15.17 o 
  -3   6  11     1671.89     1682.23     26.63 o 
  -2   6  11        0.85        3.14      5.92 o 
  -1   6  11       80.42       83.40      6.15 o 
   0   6  11        3.88       -7.33      4.89 o 
   1   6  11     1155.42     1110.41     26.77 o 
   2   6  11     3648.23     3552.80     59.58 o 
   3   6  11      500.27      503.89     11.67 o 
   4   6  11      209.20      188.60      7.46 o 
   5   6  11        4.60        4.36      5.42 o 
   6   6  11       70.55       45.37      7.14 o 
   7   6  11       94.48      102.03      8.19 o 
   8   6  11       95.39       87.54      8.27 o 
   9   6  11       12.44       -0.13      7.18 o 
  10   6  11       54.73       51.07      8.41 o 
 -13   7  11      667.78      792.50     18.52 o 
 -12   7  11       18.57       14.12      6.29 o 
 -11   7  11       27.53       25.36      6.42 o 
 -10   7  11      156.54      160.78      8.30 o 
  -9   7  11     1682.78     1750.63     28.49 o 
  -8   7  11      142.37      145.80      8.19 o 
  -7   7  11     2977.88     3017.24     43.05 o 
  -6   7  11      438.40      441.91     12.36 o 
  -5   7  11     1239.38     1232.25     23.64 o 
  -4   7  11      421.20      465.57     13.74 o 
  -3   7  11      389.84      375.68     11.76 o 
  -2   7  11      534.64      488.22     16.15 o 
  -1   7  11      116.16      123.38      9.07 o 
   0   7  11        2.21        3.42      5.78 o 
   1   7  11        6.14        4.11      3.62 o 
   2   7  11      178.69      166.98      8.03 o 
   3   7  11     1320.87     1310.05     20.02 o 
   4   7  11       81.08       76.98      5.99 o 
   5   7  11      168.69      132.06      7.65 o 
   6   7  11        5.42        5.67      7.24 o 
   7   7  11      238.21      275.14     10.96 o 
   8   7  11      103.98       94.95     11.35 o 
   9   7  11       92.98      109.59      9.08 o 
  10   7  11        3.05       -4.41      8.43 o 
 -13   8  11      121.59      128.53      9.52 o 
 -12   8  11        0.24       11.10      7.45 o 
 -11   8  11       49.63       34.37      7.26 o 
 -10   8  11      186.17      173.41     12.20 o 
  -9   8  11       81.95       82.39     11.67 o 
  -8   8  11      681.46      688.50     17.40 o 
  -7   8  11        2.88        7.99      6.12 o 
  -6   8  11      541.26      568.59     15.41 o 
  -5   8  11      652.31      611.27     17.22 o 
  -4   8  11      512.97      512.56     17.42 o 
  -3   8  11      711.84      771.96     17.88 o 
  -2   8  11      581.55      577.87     20.98 o 
  -1   8  11      832.53      779.40     23.41 o 
   0   8  11      488.36      447.56     18.09 o 
   1   8  11     2543.28     2530.76     45.22 o 
   2   8  11      357.06      348.48     12.59 o 
   3   8  11       29.64       33.48      7.75 o 
   4   8  11      225.05      231.72      8.91 o 
   5   8  11       97.70       87.52      7.80 o 
   6   8  11       38.29       39.91      7.88 o 
   7   8  11       95.39       81.42     11.34 o 
   8   8  11      148.76      139.97     10.16 o 
   9   8  11        0.33      -12.89      8.59 o 
  10   8  11        0.58        0.24      9.61 o 
 -13   9  11        6.47        7.15      8.35 o 
 -12   9  11       33.34       23.09      8.31 o 
 -11   9  11      130.77      126.30      9.14 o 
 -10   9  11       21.65       13.54      6.67 o 
  -9   9  11     1385.18     1464.07     28.69 o 
  -8   9  11      144.52      166.20     10.97 o 
  -7   9  11      487.52      496.37     21.44 o 
  -6   9  11       95.32       86.96      9.28 o 
  -5   9  11     1490.05     1501.49     53.70 o 
  -4   9  11      527.19      568.54     26.01 o 
  -3   9  11      677.21      582.70     18.11 o 
  -2   9  11      178.31      176.76     10.73 o 
  -1   9  11       37.95       38.33      7.13 o 
   0   9  11      806.96      776.92     23.93 o 
   1   9  11      688.19      723.88     23.11 o 
   2   9  11      147.16      144.48     13.24 o 
   3   9  11        3.65        3.44      6.49 o 
   4   9  11        0.19       -6.86      6.55 o 
   5   9  11      272.61      265.78     15.41 o 
   6   9  11        3.89       14.36      8.53 o 
   7   9  11      187.36      222.84     13.35 o 
   8   9  11      119.49      149.77     16.48 o 
   9   9  11       46.39       55.72     13.45 o 
 -12  10  11      247.87      267.19     14.49 o 
 -11  10  11      295.81      322.67     15.53 o 
 -10  10  11       12.83        9.65      8.75 o 
  -9  10  11       57.93       45.60     12.80 o 
  -8  10  11       82.72       91.79     21.33 o 
  -7  10  11      370.21      395.32     40.95 o 
  -6  10  11       18.22        1.41     13.45 o 
  -5  10  11      493.38      518.96     55.00 o 
  -4  10  11      141.60      115.14     14.23 o 
  -3  10  11      214.25      236.85     19.55 o 
  -2  10  11      601.68      570.60     17.81 o 
  -1  10  11        0.34       -2.72      6.19 o 
   0  10  11       53.92       52.31      7.93 o 
   1  10  11      678.56      666.04     19.69 o 
   2  10  11       63.42       55.05      8.42 o 
   3  10  11      108.20       88.04     21.00 o 
   4  10  11      103.57      121.40     12.45 o 
   5  10  11     1192.74     1333.31     46.39 o 
   6  10  11        4.41       -5.50      7.57 o 
   7  10  11       43.47       37.11      9.02 o 
   8  10  11       95.67      106.82     10.89 o 
   9  10  11      166.71      187.53     16.97 o 
 -12  11  11        0.16       -4.85     10.35 o 
 -11  11  11       74.25       85.73     12.64 o 
 -10  11  11       18.69        9.96     10.41 o 
  -9  11  11      100.70      121.85     15.19 o 
  -8  11  11      187.24      192.79     17.22 o 
  -7  11  11      188.61      173.97     16.77 o 
  -6  11  11      657.21      673.59     29.27 o 
  -5  11  11      278.98      261.48     23.93 o 
  -4  11  11      201.07      185.74     16.76 o 
  -3  11  11        2.17        3.20     11.89 o 
  -2  11  11      337.57      309.10     12.39 o 
  -1  11  11       68.73       73.33      8.97 o 
   0  11  11      984.24      966.84     24.08 o 
   1  11  11        2.19        9.49      7.27 o 
   2  11  11      500.60      501.81     17.78 o 
   3  11  11       47.64       73.16      9.20 o 
   4  11  11      116.34      114.61     12.66 o 
   5  11  11      203.60      160.68     15.41 o 
   6  11  11      228.03      236.68     17.48 o 
   7  11  11      168.13      196.22     17.42 o 
   8  11  11      386.39      438.11     17.79 o 
 -11  12  11       58.52       43.63     13.37 o 
 -10  12  11        7.62        7.17     10.10 o 
  -9  12  11       18.65       13.74     12.32 o 
  -8  12  11       13.09        7.78     11.06 o 
  -7  12  11       81.67       71.41     13.67 o 
  -6  12  11       51.49       44.11     13.21 o 
  -5  12  11      403.66      375.46     22.32 o 
  -4  12  11      457.66      444.17     24.65 o 
  -3  12  11       45.80        9.36     11.04 o 
  -2  12  11       83.53       80.44     15.34 o 
  -1  12  11      546.89      503.65     16.79 o 
   0  12  11       10.27        9.80      7.39 o 
   1  12  11       32.29       32.44      7.95 o 
   2  12  11       19.77        7.57      7.66 o 
   3  12  11      754.55      739.36     22.37 o 
   4  12  11        1.54      -10.78      8.83 o 
   5  12  11      348.51      333.12     29.99 o 
   6  12  11       38.17       40.70     13.32 o 
   7  12  11      134.29      146.08     21.22 o 
   8  12  11       71.64       69.62     12.78 o 
 -10  13  11        0.25        0.66     10.85 o 
  -9  13  11       71.71       91.13     15.81 o 
  -8  13  11      446.64      415.79     26.61 o 
  -7  13  11       36.00       51.04     13.71 o 
  -6  13  11      183.07      210.61     18.45 o 
  -5  13  11        3.06      -14.61     20.07 o 
  -4  13  11      669.98      643.65     29.33 o 
  -3  13  11       87.09       83.68     14.71 o 
  -2  13  11       12.58        9.11      8.40 o 
  -1  13  11      603.64      618.59     22.23 o 
   0  13  11       11.74       -6.00      7.40 o 
   1  13  11       36.88       40.60      8.85 o 
   2  13  11      140.65      149.01     17.50 o 
   3  13  11        1.51        6.53      9.59 o 
   4  13  11      240.32      267.68     17.10 o 
   5  13  11        0.10       -7.01     13.03 o 
   6  13  11      171.49      184.77     17.41 o 
   7  13  11       13.64       -1.21     10.54 o 
 -10  14  11       58.99       75.28     13.78 o 
  -9  14  11       33.40       29.54     13.54 o 
  -8  14  11       18.86       25.85     23.93 o 
  -7  14  11      148.81      155.76     18.32 o 
  -6  14  11        2.34        9.73     12.25 o 
  -5  14  11       30.35       35.96     14.57 o 
  -4  14  11        6.62        0.80     11.56 o 
  -3  14  11       26.13       50.07     13.92 o 
  -2  14  11     1195.69     1228.19     43.19 o 
  -1  14  11      294.39      309.36     16.28 o 
   0  14  11      157.60      148.38     12.99 o 
   1  14  11      265.01      257.98     13.70 o 
   2  14  11        5.19        4.52     11.22 o 
   3  14  11       92.68       72.89     12.18 o 
   4  14  11       50.64       53.63     12.44 o 
   5  14  11       43.41       46.93     13.28 o 
   6  14  11       26.63       18.46     12.08 o 
  -9  15  11       95.98       94.32     16.45 o 
  -8  15  11        0.57        4.60     13.25 o 
  -7  15  11        5.21       13.24     15.98 o 
  -6  15  11        0.00       11.83     12.93 o 
  -5  15  11      251.57      211.29     19.65 o 
  -4  15  11       30.20       55.39     14.72 o 
  -3  15  11      204.35      234.93     44.08 o 
  -2  15  11      110.65      127.71     19.85 o 
  -1  15  11       25.18       29.60     15.53 o 
   0  15  11      294.09      349.72     34.91 o 
   1  15  11      246.46      243.60     16.09 o 
   2  15  11        1.11      -12.37      8.95 o 
   3  15  11        9.59       -0.25     10.23 o 
   4  15  11       57.54       48.42     11.22 o 
   5  15  11      109.20       84.30     14.67 o 
   6  15  11      158.65      175.18     15.81 o 
  -8  16  11       69.28       75.39     17.30 o 
  -7  16  11       28.28       23.96     14.93 o 
  -6  16  11        1.28       -5.34     13.41 o 
  -5  16  11        0.79       13.35     14.12 o 
  -4  16  11      193.75      226.26     20.60 o 
  -3  16  11       38.42       32.89     14.58 o 
  -2  16  11      200.92      208.39     20.54 o 
  -1  16  11       98.17       96.08     17.02 o 
   0  16  11       13.49      -11.21     12.17 o 
   1  16  11        8.24        8.14     10.56 o 
   2  16  11      168.63      156.55     15.85 o 
   3  16  11       47.30       12.29     11.08 o 
   4  16  11       60.61       56.97     14.05 o 
   5  16  11       33.65       34.65     23.48 o 
  -6  17  11       44.23       28.44     15.11 o 
  -5  17  11      143.89      178.30     17.59 o 
  -4  17  11      167.54      189.75     17.56 o 
  -3  17  11       14.91       20.42     13.79 o 
  -2  17  11       97.16      102.58     14.75 o 
  -1  17  11       51.59       72.05     14.08 o 
   0  17  11      252.12      278.58     19.43 o 
   1  17  11      223.78      262.93     26.08 o 
   2  17  11       11.15       -8.48     11.73 o 
   3  17  11       11.67       18.35     12.39 o 
  -4  18  11        5.31      -16.24     11.33 o 
  -3  18  11        0.80       16.55     16.90 o 
  -2  18  11       46.71       57.33     14.56 o 
  -1  18  11       96.20      109.94     15.73 o 
   0  18  11      137.74      140.96     16.00 o 
   1  18  11       13.38        3.30     13.99 o 
 -14   0  12      156.88      185.63     12.11 o 
 -12   0  12        2.93        2.49     12.07 o 
 -10   0  12      543.04      559.41     18.05 o 
  -8   0  12     2336.57     2288.92     46.71 o 
  -6   0  12      674.48      691.04     21.62 o 
  -4   0  12      972.28      959.34     29.28 o 
  -2   0  12       85.01       96.05      7.46 o 
   0   0  12      103.24       96.89      9.05 o 
   2   0  12        1.86        0.62      9.44 o 
   4   0  12     2680.79     2640.32     47.12 o 
   6   0  12      257.53      283.49     14.32 o 
   8   0  12      199.32      197.87     13.75 o 
  10   0  12        5.51       -1.90     16.35 o 
 -14   1  12       59.25       55.44      6.81 o 
 -13   1  12        8.69        9.94      5.82 o 
 -12   1  12       14.23        9.89      5.83 o 
 -11   1  12       19.49       16.38      5.60 o 
 -10   1  12       34.68       30.37      5.70 o 
  -9   1  12      170.87      169.56      7.39 o 
  -8   1  12      764.59      791.22     14.61 o 
  -7   1  12     1201.93     1232.47     21.36 o 
  -6   1  12       51.91       29.26      6.21 o 
  -5   1  12      146.74      128.12      7.39 o 
  -4   1  12      151.38      146.01      9.31 o 
  -3   1  12      240.87      232.80      7.37 o 
  -2   1  12      123.62      115.29      5.73 o 
  -1   1  12      639.94      594.50     11.37 o 
   0   1  12     2221.08     2184.20     32.42 o 
   1   1  12       72.77       77.61      5.51 o 
   2   1  12        8.31       -0.37      4.73 o 
   3   1  12      495.92      476.55     10.94 o 
   4   1  12      520.36      532.61     11.71 o 
   5   1  12      292.45      286.27     12.37 o 
   6   1  12        1.12       -7.34      5.62 o 
   7   1  12      822.13      869.56     18.44 o 
   8   1  12       28.89       27.55      7.34 o 
   9   1  12       24.86       20.51      7.51 o 
  10   1  12       27.83       19.18     13.39 o 
 -14   2  12        6.27       16.32      6.59 o 
 -13   2  12       89.88       89.55      7.06 o 
 -12   2  12       46.75       27.41      5.95 o 
 -11   2  12       98.43      113.14      7.16 o 
 -10   2  12       26.06       26.36      5.76 o 
  -9   2  12      456.94      461.05     11.40 o 
  -8   2  12       23.70       29.07      5.68 o 
  -7   2  12      177.22      176.05      7.67 o 
  -6   2  12       20.17       28.80      6.25 o 
  -5   2  12      346.57      363.44     11.26 o 
  -4   2  12      421.62      337.61     12.95 o 
  -3   2  12      773.66      761.29     25.99 o 
  -2   2  12      140.99      136.82      7.46 o 
  -1   2  12       25.90        6.24      4.27 o 
   0   2  12       98.14       67.33      5.34 o 
   1   2  12       21.19       17.38      4.89 o 
   2   2  12     1593.52     1512.06     21.47 o 
   3   2  12     1671.14     1577.83     22.29 o 
   4   2  12       48.40       34.66      5.10 o 
   5   2  12       63.13       40.16      6.80 o 
   6   2  12       17.41       33.01      6.77 o 
   7   2  12      493.97      491.30     21.46 o 
   8   2  12       42.71       44.36      8.25 o 
   9   2  12       93.01      105.23     11.37 o 
  10   2  12      136.31      147.74     11.09 o 
 -14   3  12        9.57        7.85      6.61 o 
 -13   3  12       32.91       19.38      6.09 o 
 -12   3  12        5.13       -0.38      5.50 o 
 -11   3  12        9.94       -3.95      5.42 o 
 -10   3  12      532.92      565.14     14.79 o 
  -9   3  12      186.74      183.39      7.75 o 
  -8   3  12        3.48       -7.46      4.98 o 
  -7   3  12      379.26      365.35     10.78 o 
  -6   3  12     2399.35     2420.02     37.46 o 
  -5   3  12      821.28      849.25     15.99 o 
  -4   3  12        3.32        1.90      4.66 o 
  -3   3  12      103.27      100.00      7.02 o 
  -2   3  12      321.17      308.22     12.04 o 
  -1   3  12      940.93      880.73     28.66 o 
   0   3  12      343.83      322.43     10.45 o 
   1   3  12      697.97      630.56     14.86 o 
   2   3  12     1933.41     1958.82     27.97 o 
   3   3  12     1004.83      954.37     16.18 o 
   4   3  12       21.98       14.68      5.13 o 
   5   3  12      339.99      329.36     11.70 o 
   6   3  12        1.75        6.04      6.49 o 
   7   3  12       70.59       82.03      7.93 o 
   8   3  12        9.17        7.85      7.10 o 
   9   3  12       97.68      102.36      8.88 o 
  10   3  12      208.91      209.37     14.54 o 
 -13   4  12        1.29       -0.76      6.34 o 
 -12   4  12      103.03      122.78      9.69 o 
 -11   4  12       55.05       50.15      6.30 o 
 -10   4  12       16.83        8.54      5.52 o 
  -9   4  12        5.21       -2.85      5.23 o 
  -8   4  12       16.95       20.22      5.62 o 
  -7   4  12      141.90      155.53      7.53 o 
  -6   4  12      605.64      569.35     15.14 o 
  -5   4  12      788.47      776.97     15.04 o 
  -4   4  12      102.21      101.95      7.61 o 
  -3   4  12       26.68       16.63      6.27 o 
  -2   4  12      241.22      213.06     15.91 o 
  -1   4  12       68.53       67.82      6.35 o 
   0   4  12     4006.83     3905.81     76.78 o 
   1   4  12     1238.47     1188.45     19.55 o 
   2   4  12      561.87      584.57     12.55 o 
   3   4  12      782.22      790.20     14.78 o 
   4   4  12       26.63       32.09      5.32 o 
   5   4  12       98.07       95.10      7.73 o 
   6   4  12      569.79      527.67     14.55 o 
   7   4  12      153.21      125.15      8.70 o 
   8   4  12        5.22       -1.54      6.87 o 
   9   4  12        0.10       13.73      7.49 o 
  10   4  12      410.68      497.11     15.86 o 
 -13   5  12        0.02        3.47      6.46 o 
 -12   5  12       61.90       76.78      7.47 o 
 -11   5  12       15.46       11.49      6.18 o 
 -10   5  12       53.77       63.14      6.98 o 
  -9   5  12      695.63      701.77     19.91 o 
  -8   5  12      598.38      629.32     14.94 o 
  -7   5  12      179.30      160.96      8.41 o 
  -6   5  12      788.41      832.12     17.21 o 
  -5   5  12     1090.15     1087.53     19.68 o 
  -4   5  12      210.50      190.16      9.98 o 
  -3   5  12       37.95       20.71      9.82 o 
  -2   5  12     1311.23     1305.09     39.52 o 
  -1   5  12       27.16       22.82      8.17 o 
   0   5  12        0.15       -5.48      6.42 o 
   1   5  12      184.33      182.77     10.95 o 
   2   5  12      788.97      742.94     14.26 o 
   3   5  12        0.39       -7.12      4.74 o 
   4   5  12      651.05      634.09     13.52 o 
   5   5  12      195.97      201.65     13.95 o 
   6   5  12        5.96       12.24      6.89 o 
   7   5  12      239.23      219.66     11.47 o 
   8   5  12      456.92      476.65     16.64 o 
   9   5  12      238.22      260.68     11.40 o 
  10   5  12       17.35       10.70      8.94 o 
 -13   6  12        6.09       16.51      7.46 o 
 -12   6  12      151.67      159.09      9.64 o 
 -11   6  12      285.88      298.48     11.31 o 
 -10   6  12      173.36      172.69      9.43 o 
  -9   6  12      908.87      935.40     20.94 o 
  -8   6  12        0.49       -1.13      6.54 o 
  -7   6  12      347.44      392.75     16.95 o 
  -6   6  12     1049.75     1069.30     21.98 o 
  -5   6  12        8.56        6.50      6.81 o 
  -4   6  12      142.68      147.66     10.85 o 
  -3   6  12     1474.78     1374.80     42.31 o 
  -2   6  12      201.27      207.06     18.36 o 
  -1   6  12     3081.93     2972.98     75.11 o 
   0   6  12      858.32      846.18     31.19 o 
   1   6  12      597.85      561.62     15.76 o 
   2   6  12        3.01        8.35      5.98 o 
   3   6  12        2.75        0.11      5.27 o 
   4   6  12      107.18      110.88      7.15 o 
   5   6  12      236.62      187.44     10.46 o 
   6   6  12       32.36       43.19      8.20 o 
   7   6  12        5.37       -5.35      7.53 o 
   8   6  12       97.69       92.17     10.39 o 
   9   6  12       87.48      118.55     10.30 o 
  10   6  12      534.28      601.21     18.90 o 
 -13   7  12       38.33       56.49     10.27 o 
 -12   7  12       26.11       28.88     11.26 o 
 -11   7  12        0.20        1.26      6.65 o 
 -10   7  12       82.73      117.86      8.61 o 
  -9   7  12      146.11      134.68     12.24 o 
  -8   7  12       12.30        9.77     12.19 o 
  -7   7  12      648.28      604.30     22.23 o 
  -6   7  12      151.30      153.84     10.96 o 
  -5   7  12      457.79      472.75     18.04 o 
  -4   7  12     1647.27     1647.63     66.38 o 
  -3   7  12        9.72        5.47      9.93 o 
  -2   7  12        0.52       -2.87      9.44 o 
  -1   7  12       57.15       40.56     11.66 o 
   0   7  12      824.61      780.92     24.19 o 
   1   7  12      470.19      473.67     44.16 o 
   2   7  12       43.52       32.16      6.85 o 
   3   7  12      349.25      329.98     11.29 o 
   4   7  12       33.20       45.53      7.62 o 
   5   7  12       24.31       24.10      8.45 o 
   6   7  12      215.32      214.23     13.39 o 
   7   7  12      208.23      195.63     12.81 o 
   8   7  12        6.61       11.43      9.32 o 
   9   7  12        4.06       -7.30     11.57 o 
 -12   8  12      509.04      506.58     20.46 o 
 -11   8  12       64.97       89.74      9.47 o 
 -10   8  12       51.79       49.13      8.27 o 
  -9   8  12      236.96      251.57     12.74 o 
  -8   8  12       14.41       15.49      7.82 o 
  -7   8  12      108.00      122.79     10.99 o 
  -6   8  12       78.13       95.67      9.61 o 
  -5   8  12     1422.47     1418.37     34.11 o 
  -4   8  12      462.25      471.51     16.86 o 
  -3   8  12       81.07      103.13      8.44 o 
  -2   8  12      212.69      219.22     16.68 o 
  -1   8  12      968.29     1015.36     49.50 o 
   0   8  12      270.84      235.15     14.04 o 
   1   8  12       99.59      123.21     11.30 o 
   2   8  12      155.91      154.38     12.51 o 
   3   8  12       53.43       71.58      8.21 o 
   4   8  12       96.89       77.85     10.03 o 
   5   8  12       16.60        6.03      8.30 o 
   6   8  12       49.89       60.83     10.59 o 
   7   8  12       42.41       74.47     10.50 o 
   8   8  12       17.53       22.31      9.92 o 
   9   8  12      112.42      142.30     12.97 o 
 -12   9  12      184.21      197.74     15.40 o 
 -11   9  12       50.82       61.88     11.37 o 
 -10   9  12       59.18       72.07     23.15 o 
  -9   9  12       67.84       83.54     17.02 o 
  -8   9  12        1.53       -7.18     10.61 o 
  -7   9  12      177.62      186.92     16.66 o 
  -6   9  12      139.65      128.32     14.92 o 
  -5   9  12      362.47      331.45     20.22 o 
  -4   9  12        2.20        6.77     18.51 o 
  -3   9  12      125.99      136.05     14.66 o 
  -2   9  12      178.34      219.73     12.97 o 
  -1   9  12      114.68      117.33     10.66 o 
   0   9  12     3263.81     3111.51     65.17 o 
   1   9  12        0.46       -7.09      8.43 o 
   2   9  12      510.70      463.82     19.28 o 
   3   9  12       33.94       19.67      9.12 o 
   4   9  12       29.55       20.19     10.28 o 
   5   9  12      182.23      173.75     18.70 o 
   6   9  12       16.97       15.24     11.12 o 
   7   9  12       75.08       86.06     18.43 o 
   8   9  12       27.71       36.46     13.22 o 
   9   9  12        2.18      -11.12     12.48 o 
 -12  10  12        0.37       -8.52      9.90 o 
 -11  10  12       19.32       48.15     11.58 o 
 -10  10  12      265.08      246.53     16.38 o 
  -9  10  12       21.52       19.19     11.91 o 
  -8  10  12      172.97      146.67     16.17 o 
  -7  10  12       96.68       89.78     14.55 o 
  -6  10  12       11.17       23.18     11.88 o 
  -5  10  12      672.86      698.35     29.48 o 
  -4  10  12        7.47       -5.38     10.37 o 
  -3  10  12        0.20       -3.13     10.48 o 
  -2  10  12       38.80       59.50      8.59 o 
  -1  10  12        3.86       -2.16      7.12 o 
   0  10  12      143.40      160.33     10.44 o 
   1  10  12       21.01       10.03      8.39 o 
   2  10  12      860.78      905.42     38.85 o 
   3  10  12      155.46      185.18     20.47 o 
   4  10  12       35.71       33.08     10.97 o 
   5  10  12      280.69      274.80     22.23 o 
   6  10  12       20.39       -8.67     13.67 o 
   7  10  12      194.94      140.91     19.34 o 
   8  10  12      213.39      185.23     18.43 o 
 -11  11  12      134.13      148.73     14.86 o 
 -10  11  12       52.46       87.93     12.94 o 
  -9  11  12       62.96       79.35     14.31 o 
  -8  11  12        4.76       -6.86     11.54 o 
  -7  11  12        0.16       -0.35     24.53 o 
  -6  11  12       54.93       60.65     13.82 o 
  -5  11  12       78.86       61.69     13.51 o 
  -4  11  12        0.02       -6.93     10.71 o 
  -3  11  12        2.65       -6.50     10.93 o 
  -2  11  12      213.48      207.46     23.71 o 
  -1  11  12       79.56       56.82      7.91 o 
   0  11  12       65.06       60.72      8.46 o 
   1  11  12      486.77      492.26     17.57 o 
   2  11  12       34.30       27.52      8.15 o 
   3  11  12        2.63       -0.94      8.93 o 
   4  11  12      315.21      280.41     16.60 o 
   5  11  12       47.59       46.31     12.12 o 
   6  11  12       57.62       33.41     12.83 o 
   7  11  12       21.69       19.50     12.98 o 
   8  11  12       13.69        6.52     21.20 o 
 -11  12  12        9.76       26.64     11.54 o 
 -10  12  12        2.03        6.92     11.28 o 
  -9  12  12      120.08      107.17     17.69 o 
  -8  12  12        7.51        0.36     11.82 o 
  -7  12  12        0.48       -6.74     11.09 o 
  -6  12  12       18.84       15.88     12.86 o 
  -5  12  12      725.11      689.93     30.47 o 
  -4  12  12       24.50       20.64     12.52 o 
  -3  12  12      101.20      105.23     14.86 o 
  -2  12  12       12.81        3.67      8.59 o 
  -1  12  12       25.87       19.48      9.17 o 
   0  12  12        6.18       10.10      8.50 o 
   1  12  12      318.06      288.09     13.97 o 
   2  12  12      431.25      434.26     17.41 o 
   3  12  12      260.86      293.08     20.62 o 
   4  12  12       44.84       65.96     21.01 o 
   5  12  12       27.28        9.11     11.45 o 
   6  12  12       61.83       53.22     14.08 o 
   7  12  12       12.47       14.56     13.74 o 
 -10  13  12      203.65      234.74     17.74 o 
  -9  13  12      165.44      144.34     17.99 o 
  -8  13  12        4.95      -17.93     12.28 o 
  -7  13  12      534.50      564.46     29.39 o 
  -6  13  12        6.76       11.18     16.50 o 
  -5  13  12        2.88        4.70     12.79 o 
  -4  13  12       65.39       74.25     18.28 o 
  -3  13  12      174.00      183.76     18.48 o 
  -2  13  12       29.45       33.30     13.66 o 
  -1  13  12      519.82      493.67     24.56 o 
   0  13  12       11.53        1.67      8.98 o 
   1  13  12      105.62      104.93     10.77 o 
   2  13  12       48.69       46.27      9.35 o 
   3  13  12       65.77       80.87     12.37 o 
   4  13  12        4.00       -0.44     10.21 o 
   5  13  12       16.93       10.96     12.10 o 
   6  13  12      310.16      311.11     21.13 o 
  -9  14  12       22.89       19.98     15.31 o 
  -8  14  12      281.01      290.90     22.14 o 
  -7  14  12       23.00       37.47     14.17 o 
  -6  14  12        3.95      -10.82     11.71 o 
  -5  14  12        0.25        4.51     13.29 o 
  -4  14  12      103.93      132.27     17.16 o 
  -3  14  12       31.38       12.16     12.99 o 
  -2  14  12      115.74      118.11     17.17 o 
  -1  14  12      302.02      343.34     23.39 o 
   0  14  12      175.91      167.08     14.48 o 
   1  14  12        2.51      -11.61      9.27 o 
   2  14  12        0.91        3.17      8.37 o 
   3  14  12       52.78       63.79     17.66 o 
   4  14  12      147.50      142.04     18.97 o 
   5  14  12       32.47       15.29     13.43 o 
   6  14  12      113.61       96.87     14.06 o 
  -8  15  12      231.40      245.16     21.83 o 
  -7  15  12      204.23      248.23     21.81 o 
  -6  15  12       29.15       53.30     16.05 o 
  -5  15  12      277.82      306.71     33.00 o 
  -4  15  12       82.69      102.09     16.45 o 
  -3  15  12       13.36        9.59     13.03 o 
  -2  15  12       74.84      106.38     17.07 o 
  -1  15  12        0.51       -1.13     25.87 o 
   0  15  12        0.02       -9.61     12.44 o 
   1  15  12      116.54      127.30     16.63 o 
   2  15  12      356.90      388.35     24.59 o 
   3  15  12      408.63      467.47     22.90 o 
   4  15  12       36.34       33.16     15.51 o 
   5  15  12        0.09        1.58     12.89 o 
  -7  16  12       17.96       35.41     15.85 o 
  -6  16  12       50.59       18.08     14.07 o 
  -5  16  12      101.78       95.65     33.08 o 
  -4  16  12      514.12      557.38     31.63 o 
  -3  16  12       13.88       32.57     15.55 o 
  -2  16  12      132.93      127.99     18.26 o 
  -1  16  12       66.12       82.14     16.70 o 
   0  16  12      113.50      113.92     18.49 o 
   1  16  12       52.36       42.53     15.37 o 
   2  16  12       67.46       56.54     15.33 o 
   3  16  12       12.66       -2.82     11.97 o 
  -5  17  12       45.67       60.55     16.53 o 
  -4  17  12       62.12       75.96     23.48 o 
  -3  17  12        0.07        8.80     14.21 o 
  -2  17  12      153.57      145.94     38.20 o 
  -1  17  12      580.62      560.40     25.81 o 
   0  17  12        0.21       23.53     12.54 o 
   1  17  12      125.37      129.41     25.81 o 
   2  17  12        7.86        7.52     15.46 o 
 -13   0  13       28.70       21.95     10.23 o 
 -11   0  13      404.11      428.58     16.45 o 
  -9   0  13     1074.08     1103.45     26.03 o 
  -7   0  13     1614.18     1538.17     44.98 o 
  -5   0  13      818.84      827.47     33.33 o 
  -3   0  13      172.47      204.30     13.41 o 
  -1   0  13     6544.23     6374.97    194.22 o 
   1   0  13       52.34       53.14      7.86 o 
   3   0  13      242.41      252.51     11.57 o 
   5   0  13      331.58      295.15     14.51 o 
   7   0  13      261.53      289.84     26.41 o 
   9   0  13       36.61       44.44     14.23 o 
 -13   1  13       24.86       18.70      7.23 o 
 -12   1  13        4.07       -2.10      6.05 o 
 -11   1  13       10.13       10.49      6.20 o 
 -10   1  13       89.63       95.35      7.08 o 
  -9   1  13        8.31        5.06      5.80 o 
  -8   1  13      706.08      741.08     15.45 o 
  -7   1  13      321.48      338.71     11.01 o 
  -6   1  13       13.20       16.60      7.02 o 
  -5   1  13      733.02      668.62     21.90 o 
  -4   1  13        4.99        6.00      8.80 o 
  -3   1  13       39.81       38.46      5.57 o 
  -2   1  13       94.99      108.59      7.65 o 
  -1   1  13       71.04       61.34      7.74 o 
   0   1  13     1360.50     1288.15     26.41 o 
   1   1  13      576.44      581.95     12.36 o 
   2   1  13      310.47      271.49      8.38 o 
   3   1  13      722.88      703.19     21.60 o 
   4   1  13      118.13      126.64      6.85 o 
   5   1  13       39.60       65.05      7.21 o 
   6   1  13       17.86       11.61      7.04 o 
   7   1  13      157.32      169.22     13.73 o 
   8   1  13        2.24       -5.05      7.68 o 
   9   1  13      111.17      127.29     10.31 o 
  10   1  13       31.62       33.43     11.16 o 
 -13   2  13       20.35       23.55      7.45 o 
 -12   2  13       55.75       62.09      7.32 o 
 -11   2  13       61.14       55.42      7.02 o 
 -10   2  13      113.76       99.39      7.59 o 
  -9   2  13      818.07      811.86     16.74 o 
  -8   2  13      121.44      104.14      7.77 o 
  -7   2  13      495.76      480.03     13.43 o 
  -6   2  13        4.74        0.14      6.95 o 
  -5   2  13     1267.61     1217.05     38.52 o 
  -4   2  13       84.87       69.56     11.43 o 
  -3   2  13      123.64       98.30     12.32 o 
  -2   2  13      277.41      323.84     45.04 o 
  -1   2  13     1114.13     1007.31     22.52 o 
   0   2  13     5242.45     5122.37     85.26 o 
   1   2  13      336.52      331.29      9.21 o 
   2   2  13       76.70       62.44      5.77 o 
   3   2  13      347.83      376.02     14.64 o 
   4   2  13      534.01      551.22     13.03 o 
   5   2  13        4.91       -0.34      6.64 o 
   6   2  13       52.62       34.46      8.28 o 
   7   2  13      107.73      112.57      8.95 o 
   8   2  13       36.81       39.52      9.66 o 
   9   2  13        5.33        3.01      7.92 o 
 -13   3  13        2.25       -4.34      7.67 o 
 -12   3  13       22.24       18.50      7.18 o 
 -11   3  13        5.94       12.83      6.25 o 
 -10   3  13        0.35        0.99      6.12 o 
  -9   3  13      651.26      663.78     15.15 o 
  -8   3  13       10.09        2.08      6.04 o 
  -7   3  13       47.24       36.46      7.84 o 
  -6   3  13        6.05        1.11      8.01 o 
  -5   3  13      133.09      112.07     15.98 o 
  -4   3  13        6.10        7.33      9.40 o 
  -3   3  13       46.63       24.08     10.26 o 
  -2   3  13     1172.63     1110.08     36.10 o 
  -1   3  13       20.07       10.80      9.90 o 
   0   3  13      158.08      151.33     12.02 o 
   1   3  13      608.20      546.54     15.18 o 
   2   3  13     1400.63     1331.87     23.58 o 
   3   3  13        0.65       -2.92      4.90 o 
   4   3  13      278.99      285.61      9.89 o 
   5   3  13      206.41      166.02     10.57 o 
   6   3  13       18.00       11.42      7.05 o 
   7   3  13       15.65       14.75      7.63 o 
   8   3  13        0.02       -3.64      7.23 o 
   9   3  13        1.32       -8.16      8.80 o 
 -13   4  13       50.53       53.81      8.95 o 
 -12   4  13        4.90        3.90      7.81 o 
 -11   4  13       51.22       61.78      8.54 o 
 -10   4  13       95.97      108.99      9.45 o 
  -9   4  13       20.42       20.38      8.19 o 
  -8   4  13       41.29       54.43      8.44 o 
  -7   4  13       31.44       26.41      7.61 o 
  -6   4  13      467.66      509.23     19.83 o 
  -5   4  13     1709.88     1624.07     47.40 o 
  -4   4  13       16.16       26.90     14.35 o 
  -3   4  13      981.59     1040.58     35.37 o 
  -2   4  13      225.15      254.35     19.85 o 
  -1   4  13      283.75      284.49     19.77 o 
   0   4  13     1288.55     1247.74     32.12 o 
   1   4  13      371.30      367.01     17.39 o 
   2   4  13      209.70      234.83     10.42 o 
   3   4  13       49.53       51.93      6.61 o 
   4   4  13      101.78       76.29      7.46 o 
   5   4  13      269.86      327.20     12.58 o 
   6   4  13        7.69       -4.55      7.38 o 
   7   4  13        7.72       21.62      8.19 o 
   8   4  13       15.68       15.46      8.18 o 
   9   4  13      845.38      970.78     34.42 o 
 -13   5  13      317.14      392.95     15.22 o 
 -12   5  13       98.57       93.62      9.62 o 
 -11   5  13        3.94        4.84      7.47 o 
 -10   5  13      233.39      236.75     11.99 o 
  -9   5  13      859.12      896.65     23.48 o 
  -8   5  13      239.86      245.91     12.41 o 
  -7   5  13      408.01      388.21     17.70 o 
  -6   5  13      665.63      646.93     21.68 o 
  -5   5  13      625.50      607.82     48.24 o 
  -4   5  13      253.62      216.95     16.87 o 
  -3   5  13      240.43      222.09     16.08 o 
  -2   5  13       11.59        2.65      9.19 o 
  -1   5  13      214.93      185.26     15.74 o 
   0   5  13        0.94      -10.61      9.51 o 
   1   5  13     1381.96     1302.29     33.68 o 
   2   5  13      628.88      588.86     16.43 o 
   3   5  13       38.34       30.49      6.41 o 
   4   5  13        0.84        5.10      7.06 o 
   5   5  13       60.27       68.17      9.91 o 
   6   5  13       97.78       83.89      9.28 o 
   7   5  13      244.79      271.34     16.53 o 
   8   5  13       39.01       43.61     10.46 o 
   9   5  13       17.55        4.10     10.61 o 
 -13   6  13        5.80       -9.08      8.76 o 
 -12   6  13      251.79      275.88     13.18 o 
 -11   6  13       13.73       -3.82      7.44 o 
 -10   6  13       55.58       66.53      8.64 o 
  -9   6  13     1576.29     1658.15     43.54 o 
  -8   6  13       26.48       25.58      8.92 o 
  -7   6  13      361.67      340.54     16.20 o 
  -6   6  13      189.46      221.26     12.93 o 
  -5   6  13     1338.38     1209.14     41.35 o 
  -4   6  13      882.14      875.15     32.47 o 
  -3   6  13       28.67       32.94     10.98 o 
  -2   6  13      127.76      116.49     13.72 o 
  -1   6  13      142.11      137.28     16.13 o 
   0   6  13     1447.18     1437.56     43.78 o 
   1   6  13      204.77      184.32     15.53 o 
   2   6  13      305.75      273.48     13.05 o 
   3   6  13        1.85       16.07      6.99 o 
   4   6  13       13.48        8.11      8.14 o 
   5   6  13       70.94       66.22      9.74 o 
   6   6  13      512.98      533.10     19.14 o 
   7   6  13        9.66       21.62      9.38 o 
   8   6  13      168.11      152.46     23.17 o 
   9   6  13       40.14       18.43     12.91 o 
 -12   7  13       28.61       27.90     21.94 o 
 -11   7  13       89.34      105.76     11.11 o 
 -10   7  13       52.89       70.25      9.88 o 
  -9   7  13        2.80        2.79      9.00 o 
  -8   7  13      618.73      660.84     22.89 o 
  -7   7  13     1271.66     1365.66     34.59 o 
  -6   7  13       52.94       55.83      9.13 o 
  -5   7  13       41.39        8.83      7.72 o 
  -4   7  13      257.28      249.48     13.65 o 
  -3   7  13      162.33      159.24     15.08 o 
  -2   7  13        5.01        3.49     10.26 o 
  -1   7  13       97.20       85.51     13.08 o 
   0   7  13      169.38      145.19     16.28 o 
   1   7  13      521.46      434.38     19.04 o 
   2   7  13        0.50      -11.31      7.91 o 
   3   7  13      753.31      838.15     23.48 o 
   4   7  13      131.72      125.98     18.80 o 
   5   7  13       45.55       51.01     11.86 o 
   6   7  13       12.14       -5.42     10.78 o 
   7   7  13      200.20      192.80     15.91 o 
   8   7  13        0.03      -15.05     11.47 o 
 -12   8  13       35.31       23.70     11.44 o 
 -11   8  13       86.25       93.54     11.10 o 
 -10   8  13       20.14       26.01      9.32 o 
  -9   8  13       80.97       54.69     10.39 o 
  -8   8  13        2.47        1.32      8.36 o 
  -7   8  13       13.71       12.71      8.66 o 
  -6   8  13       57.19       39.14     11.90 o 
  -5   8  13        0.33       10.90     10.88 o 
  -4   8  13      975.63     1003.04     36.47 o 
  -3   8  13        0.18       -5.20     10.46 o 
  -2   8  13       39.24       56.76     12.19 o 
  -1   8  13      232.90      186.41     33.00 o 
   0   8  13        5.93        1.71      8.38 o 
   1   8  13      421.38      409.72     18.39 o 
   2   8  13       99.91      102.10     11.45 o 
   3   8  13        9.19        5.30      7.82 o 
   4   8  13      193.43      212.46     17.13 o 
   5   8  13       43.58       28.14     14.08 o 
   6   8  13      299.12      295.91     23.43 o 
   7   8  13        5.31       -1.65     14.45 o 
   8   8  13      230.09      266.10     25.16 o 
 -12   9  13       31.21       36.53     11.52 o 
 -11   9  13       62.74       66.46     13.91 o 
 -10   9  13      137.05      143.46     16.64 o 
  -9   9  13        8.38       14.85     11.97 o 
  -8   9  13       46.38       34.21     12.46 o 
  -7   9  13       70.73       88.15     14.40 o 
  -6   9  13     1093.37     1108.86     39.62 o 
  -5   9  13      431.29      430.81     24.31 o 
  -4   9  13      149.15      127.26     20.96 o 
  -3   9  13     1958.08     1899.01     55.43 o 
  -2   9  13      195.16      210.29     17.60 o 
  -1   9  13       94.78       92.98     13.76 o 
   0   9  13      843.27      867.51     26.69 o 
   1   9  13      221.65      186.56     13.66 o 
   2   9  13      540.10      547.64     29.50 o 
   3   9  13      228.73      234.88     16.07 o 
   4   9  13        8.27       -1.30     10.22 o 
   5   9  13       69.10       43.65     15.40 o 
   6   9  13       12.94       18.37     15.43 o 
   7   9  13      743.05      816.72     39.68 o 
   8   9  13       71.31       63.10     21.03 o 
 -11  10  13       75.17       87.11     13.21 o 
 -10  10  13       55.77       79.31     17.02 o 
  -9  10  13       31.88       27.65     13.00 o 
  -8  10  13       98.04       92.54     31.81 o 
  -7  10  13       35.86       36.24     13.11 o 
  -6  10  13       83.07       68.01     14.33 o 
  -5  10  13      185.98      194.82     22.08 o 
  -4  10  13        5.70        9.19     11.30 o 
  -3  10  13     1292.23     1239.37     41.89 o 
  -2  10  13       37.63       23.80     12.10 o 
  -1  10  13       33.80       38.63      7.86 o 
   0  10  13      256.83      261.43     12.71 o 
   1  10  13       66.63       77.67     12.46 o 
   2  10  13       73.56       53.23     14.71 o 
   3  10  13       23.05       21.29     13.22 o 
   4  10  13      222.05      224.45     18.43 o 
   5  10  13      219.61      211.05     21.91 o 
   6  10  13       56.69       54.13     19.99 o 
   7  10  13       87.57       69.89     46.75 o 
 -11  11  13        2.12        1.32     10.77 o 
 -10  11  13        0.01      -14.95     11.85 o 
  -9  11  13      476.61      466.69     26.16 o 
  -8  11  13       25.59       25.11     13.08 o 
  -7  11  13        6.62        9.91     12.22 o 
  -6  11  13        3.97       -5.07     11.75 o 
  -5  11  13      159.90      171.77     18.39 o 
  -4  11  13       11.83       10.81     12.00 o 
  -3  11  13      206.14      194.11     32.48 o 
  -2  11  13      127.18      144.34     17.03 o 
  -1  11  13        3.59      -10.32      8.48 o 
   0  11  13      180.99      177.72     11.54 o 
   1  11  13      975.84     1024.84     26.64 o 
   2  11  13      163.68      171.50     11.95 o 
   3  11  13      169.58      159.47     14.48 o 
   4  11  13       46.18       60.72     12.85 o 
   5  11  13        5.89        6.99     16.96 o 
   6  11  13        9.93       18.76     13.14 o 
   7  11  13      100.15      158.64     18.06 o 
 -10  12  13        4.37        8.26     12.95 o 
  -9  12  13        1.09       -9.74     13.23 o 
  -8  12  13      134.14      130.86     17.22 o 
  -7  12  13       32.21       34.72     13.90 o 
  -6  12  13       43.54       29.12     14.03 o 
  -5  12  13       10.82       30.43     15.24 o 
  -4  12  13      112.51      128.01     16.81 o 
  -3  12  13      173.37      218.26     19.92 o 
  -2  12  13      522.95      512.57     27.79 o 
  -1  12  13       88.29       64.40     11.05 o 
   0  12  13      335.28      320.34     17.27 o 
   1  12  13      245.60      224.43     13.32 o 
   2  12  13      347.81      335.28     15.60 o 
   3  12  13      269.37      279.88     17.76 o 
   4  12  13      105.75       91.05     14.44 o 
   5  12  13      408.13      457.59     48.24 o 
   6  12  13       14.13      -11.05     12.92 o 
  -9  13  13       29.58       38.57     16.50 o 
  -8  13  13        0.80       10.82     13.58 o 
  -7  13  13        1.25       -4.55     13.03 o 
  -6  13  13        0.50      -12.53     12.08 o 
  -5  13  13      146.19      153.51     18.45 o 
  -4  13  13       33.74       22.29     13.39 o 
  -3  13  13       10.74       19.12     13.12 o 
  -2  13  13       23.49       13.81     13.59 o 
  -1  13  13      173.30      197.79     19.19 o 
   0  13  13      164.59      193.30     17.64 o 
   1  13  13       18.93       16.08     10.30 o 
   2  13  13        4.30        2.82      9.73 o 
   3  13  13       21.82       26.22     11.47 o 
   4  13  13      156.41      134.28     19.07 o 
   5  13  13        2.28       -0.20     12.35 o 
  -8  14  13      484.69      519.27     67.04 o 
  -7  14  13      246.45      280.12     22.13 o 
  -6  14  13       18.29       12.68     13.29 o 
  -5  14  13       20.89       45.76     15.45 o 
  -4  14  13      153.69      153.22     18.25 o 
  -3  14  13      232.79      273.08     27.50 o 
  -2  14  13       39.72       35.06     14.26 o 
  -1  14  13      668.04      776.91     77.45 o 
   0  14  13        0.91      -13.36     12.02 o 
   1  14  13       12.82       22.21     10.84 o 
   2  14  13       26.34       19.23     14.22 o 
   3  14  13      207.47      188.76     16.61 o 
   4  14  13      171.22      146.19     20.18 o 
  -7  15  13        0.03       -1.74     13.48 o 
  -6  15  13        0.07       -8.02     13.29 o 
  -5  15  13       35.50       39.37     15.86 o 
  -4  15  13       72.12       66.32     16.33 o 
  -3  15  13       63.41      100.86     17.23 o 
  -2  15  13        1.02       -4.79     12.97 o 
  -1  15  13       83.52      100.95     17.76 o 
   0  15  13      256.92      257.78     22.53 o 
   1  15  13      512.41      593.72     31.95 o 
   2  15  13       85.79       69.70     17.01 o 
   3  15  13      170.63      159.29     19.81 o 
  -6  16  13       25.81       37.69     22.45 o 
  -5  16  13       26.40       23.55     15.98 o 
  -4  16  13        8.28       22.29     21.33 o 
  -3  16  13       28.94       11.67     15.55 o 
  -2  16  13       69.98       59.31     17.06 o 
  -1  16  13       89.31      132.23     38.20 o 
   0  16  13      162.55      175.08     20.91 o 
   1  16  13       58.76       60.65     23.04 o 
   2  16  13      180.48      184.63     31.37 o 
  -3  17  13       26.93        6.47     15.78 o 
  -2  17  13       52.41       74.90     39.99 o 
  -1  17  13        1.52        1.86     15.45 o 
 -12   0  14       90.60      105.81     16.14 o 
 -10   0  14       51.15       66.32     14.56 o 
  -8   0  14      159.48      150.89     21.85 o 
  -6   0  14       17.19       19.33     14.57 o 
  -4   0  14     1028.74     1035.37     31.07 o 
  -2   0  14      214.73      193.53     45.79 o 
   0   0  14      811.67      723.35     27.76 o 
   2   0  14       28.66       43.57     10.76 o 
   4   0  14       16.19       11.78     17.99 o 
   6   0  14      806.96      918.23     34.94 o 
   8   0  14       21.20       29.73     19.77 o 
 -13   1  14       10.15       17.38      9.70 o 
 -12   1  14       24.17       27.25     10.94 o 
 -11   1  14       74.66       97.26     10.77 o 
 -10   1  14      901.64      950.99     25.56 o 
  -9   1  14       15.49       18.60      8.44 o 
  -8   1  14     1475.47     1307.16     34.80 o 
  -7   1  14        9.66       10.37     10.51 o 
  -6   1  14        6.02        5.22      9.37 o 
  -5   1  14      524.94      440.63     30.31 o 
  -4   1  14      140.49      119.87      9.60 o 
  -3   1  14      699.35      724.29     17.87 o 
  -2   1  14       50.00       29.16      6.46 o 
  -1   1  14      922.19      870.02     21.35 o 
   0   1  14     1604.87     1564.31     32.10 o 
   1   1  14        3.61        3.22      8.73 o 
   2   1  14       35.19       37.89      7.45 o 
   3   1  14       12.18        8.29      7.00 o 
   4   1  14        0.14        6.92      9.01 o 
   5   1  14        5.69        1.18     12.64 o 
   6   1  14        6.83       10.18     10.34 o 
   7   1  14       53.96       45.19     11.17 o 
   8   1  14        6.49        7.07     11.10 o 
   9   1  14      248.04      242.52     17.64 o 
 -13   2  14       33.92       32.61     11.29 o 
 -12   2  14       26.72       44.19      9.84 o 
 -11   2  14        1.35       -2.00      8.36 o 
 -10   2  14      398.30      366.81     16.99 o 
  -9   2  14       13.51        3.70      8.09 o 
  -8   2  14      960.99      970.70     28.84 o 
  -7   2  14      133.15      137.79     14.72 o 
  -6   2  14       17.83       26.85     10.45 o 
  -5   2  14      575.83      560.79     24.99 o 
  -4   2  14       77.62       49.70     13.16 o 
  -3   2  14      343.14      327.34     15.08 o 
  -2   2  14     1030.69      959.49     26.62 o 
  -1   2  14      283.70      217.59     20.75 o 
   0   2  14      795.82      738.56     23.80 o 
   1   2  14        0.99       -1.52      7.52 o 
   2   2  14      140.07      140.96      9.88 o 
   3   2  14       36.48       17.22      8.47 o 
   4   2  14        4.57        2.38      8.86 o 
   5   2  14      483.81      505.63     25.69 o 
   6   2  14        2.00      -17.08     11.39 o 
   7   2  14        9.05        8.87     12.77 o 
   8   2  14      349.67      324.87     22.66 o 
   9   2  14       34.01        2.85     15.27 o 
 -13   3  14       15.01       14.30      9.74 o 
 -12   3  14        0.16        1.69      8.60 o 
 -11   3  14       56.49       65.22     10.13 o 
 -10   3  14       39.97       43.89      9.58 o 
  -9   3  14      331.01      353.67     17.24 o 
  -8   3  14      116.81      102.40     11.61 o 
  -7   3  14       42.06       48.45      9.86 o 
  -6   3  14      650.86      569.07     28.69 o 
  -5   3  14      206.42      187.59     15.96 o 
  -4   3  14      251.89      233.77     22.15 o 
  -3   3  14       48.56       39.24     10.79 o 
  -2   3  14      597.91      587.17     20.83 o 
  -1   3  14     1254.54     1175.39     31.23 o 
   0   3  14      216.21      160.40     12.83 o 
   1   3  14       42.97       41.07     10.78 o 
   2   3  14        2.81       17.28      8.34 o 
   3   3  14       34.31       16.15      8.64 o 
   4   3  14        7.66       17.92     11.07 o 
   5   3  14      385.67      406.86     23.68 o 
   6   3  14      220.55      204.66     25.38 o 
   7   3  14       71.20      100.98     14.40 o 
   8   3  14      902.86     1019.08     34.00 o 
   9   3  14      412.34      396.93     26.07 o 
 -13   4  14       97.64      110.99     11.85 o 
 -12   4  14       73.09       91.52     11.13 o 
 -11   4  14        3.25       -2.61      8.27 o 
 -10   4  14       65.98       61.78     10.22 o 
  -9   4  14      859.23      849.83     47.89 o 
  -8   4  14       82.54       92.85     11.44 o 
  -7   4  14      743.18      769.76     25.00 o 
  -6   4  14       45.97       41.18     11.04 o 
  -5   4  14        0.11       -2.69      9.55 o 
  -4   4  14      161.74      133.23     22.37 o 
  -3   4  14      454.60      430.66     22.76 o 
  -2   4  14       26.82       28.05     11.89 o 
  -1   4  14      367.57      321.08     15.86 o 
   0   4  14       18.83       11.56      8.42 o 
   1   4  14        9.85        3.87      8.41 o 
   2   4  14      835.96      911.49     27.51 o 
   3   4  14      126.87      121.51     15.50 o 
   4   4  14       60.28       61.89     13.33 o 
   5   4  14      278.66      231.84     20.77 o 
   6   4  14      216.81      216.97     16.32 o 
   7   4  14       31.39       23.96     12.24 o 
   8   4  14       25.14        4.94     13.83 o 
 -12   5  14      159.33      148.99     13.38 o 
 -11   5  14       17.02       21.27      9.04 o 
 -10   5  14      116.46      145.83     12.02 o 
  -9   5  14       34.24       42.07     10.36 o 
  -8   5  14      505.26      479.86     21.87 o 
  -7   5  14      200.11      191.31     13.28 o 
  -6   5  14      141.44      139.85     11.97 o 
  -5   5  14        3.61        9.71     24.83 o 
  -4   5  14      532.99      507.75     25.54 o 
  -3   5  14        3.33        2.64      9.87 o 
  -2   5  14     1303.14     1301.03     41.78 o 
  -1   5  14      104.59      109.14     14.03 o 
   0   5  14     1351.72     1290.96     59.71 o 
   1   5  14     2362.32     2401.28     53.21 o 
   2   5  14        1.79        3.13      8.16 o 
   3   5  14        5.47        4.39      7.83 o 
   4   5  14      464.18      472.96     44.15 o 
   5   5  14       15.61       22.44     13.58 o 
   6   5  14       41.50       32.45     14.79 o 
   7   5  14       22.71       12.14     15.21 o 
   8   5  14       16.51       -0.61     15.57 o 
 -12   6  14      210.14      197.46     13.83 o 
 -11   6  14        2.70       -0.89      8.48 o 
 -10   6  14      147.47      137.08     11.86 o 
  -9   6  14        1.62       -4.78      8.91 o 
  -8   6  14      281.23      273.95     15.47 o 
  -7   6  14       46.48       34.97      9.55 o 
  -6   6  14      867.20      848.14     47.91 o 
  -5   6  14       15.79        7.83      8.25 o 
  -4   6  14      219.67      239.15     18.21 o 
  -3   6  14      877.67      866.08     33.43 o 
  -2   6  14      166.66      165.85     16.44 o 
  -1   6  14       10.36      -16.78     12.04 o 
   0   6  14      178.79      116.16     14.49 o 
   1   6  14       42.10       32.39      9.81 o 
   2   6  14       12.17       17.74      8.49 o 
   3   6  14      637.89      637.52     24.72 o 
   4   6  14      336.07      349.51     23.55 o 
   5   6  14       14.17       -0.64     17.54 o 
   6   6  14       56.07       48.48     15.89 o 
   7   6  14       71.68       93.39     18.81 o 
   8   6  14       12.02       10.39     17.65 o 
 -12   7  14        5.20       -1.31      9.14 o 
 -11   7  14      146.24      162.42     12.80 o 
 -10   7  14      473.40      509.12     19.67 o 
  -9   7  14       26.44       19.81     18.88 o 
  -8   7  14        4.76       -6.72      8.00 o 
  -7   7  14      127.10      133.79     12.04 o 
  -6   7  14       40.30       45.02      9.48 o 
  -5   7  14       12.32        5.04      8.24 o 
  -4   7  14      211.59      209.54     16.00 o 
  -3   7  14       29.85       23.94     16.20 o 
  -2   7  14       13.87       26.08     11.55 o 
  -1   7  14      166.41      176.53     20.66 o 
   0   7  14      191.06      180.99     16.61 o 
   1   7  14      244.19      213.46     17.91 o 
   2   7  14       33.92       18.37     12.47 o 
   3   7  14       71.42       59.10      9.58 o 
   4   7  14      639.81      608.36     63.03 o 
   5   7  14       43.54       23.34     14.52 o 
   6   7  14      161.90      159.22     39.69 o 
   7   7  14       17.74      -13.32     14.96 o 
   8   7  14       20.45       -6.08     24.68 o 
 -11   8  14       12.80       14.22     11.52 o 
 -10   8  14      142.79      117.19     15.95 o 
  -9   8  14      298.95      276.01     20.44 o 
  -8   8  14      174.70      162.90     17.08 o 
  -7   8  14       50.77       44.89     12.82 o 
  -6   8  14      258.65      256.56     24.75 o 
  -5   8  14        5.76       -2.86     14.94 o 
  -4   8  14       24.67       21.59     12.21 o 
  -3   8  14       93.07       75.92     14.08 o 
  -2   8  14       73.30       70.62     24.31 o 
  -1   8  14      127.38      148.39     15.56 o 
   0   8  14      240.80      239.94     24.38 o 
   1   8  14      132.61      150.16     13.06 o 
   2   8  14       22.23        8.38      8.50 o 
   3   8  14      913.80      937.86     30.56 o 
   4   8  14      129.97      117.46     36.72 o 
   5   8  14      179.07      204.00     40.95 o 
   6   8  14       77.72       32.78     17.13 o 
   7   8  14       18.02       31.65     17.03 o 
 -11   9  14      172.73      152.25     15.19 o 
 -10   9  14       12.13       21.76     15.46 o 
  -9   9  14       88.35       73.19     14.89 o 
  -8   9  14      100.65      107.21     15.82 o 
  -7   9  14       14.58        0.26     12.02 o 
  -6   9  14        4.68       -5.85     11.08 o 
  -5   9  14        1.21        0.84     11.72 o 
  -4   9  14      180.03      148.57     17.24 o 
  -3   9  14      280.04      280.58     20.71 o 
  -2   9  14      126.85       96.86     20.37 o 
  -1   9  14       26.94       17.72     15.24 o 
   0   9  14       12.91       13.35     11.74 o 
   1   9  14      790.06      825.37     27.61 o 
   2   9  14        2.54       -7.35     13.19 o 
   3   9  14       59.20       37.72     11.96 o 
   4   9  14        5.08       -8.50     14.13 o 
   5   9  14       60.22       47.66     15.87 o 
   6   9  14       67.45       44.89     17.38 o 
   7   9  14       13.17        5.72     16.65 o 
 -10  10  14      387.44      379.52     59.46 o 
  -9  10  14      262.92      252.14     20.83 o 
  -8  10  14       16.64       27.54     13.50 o 
  -7  10  14      111.75       99.69     16.13 o 
  -6  10  14      128.61      124.42     16.61 o 
  -5  10  14       88.59       73.89     15.46 o 
  -4  10  14       39.51       64.93     13.91 o 
  -3  10  14       35.38       25.12     13.35 o 
  -2  10  14       18.52        0.46     11.90 o 
  -1  10  14     1159.63     1129.03     40.66 o 
   0  10  14      144.86      120.33     13.45 o 
   1  10  14       34.05       39.50     10.89 o 
   2  10  14       40.44       21.03     10.39 o 
   3  10  14       26.87        5.08     10.93 o 
   4  10  14      328.47      266.07     22.78 o 
   5  10  14       20.95       12.02     24.53 o 
   6  10  14       40.50       31.23     18.29 o 
 -10  11  14       66.16       52.36     15.02 o 
  -9  11  14       44.93       59.55     15.63 o 
  -8  11  14        3.20        8.76     13.06 o 
  -7  11  14      362.24      337.46     23.02 o 
  -6  11  14      321.81      377.06     24.49 o 
  -5  11  14        2.80        2.14     20.44 o 
  -4  11  14       38.47       44.52     14.03 o 
  -3  11  14      196.58      218.94     26.68 o 
  -2  11  14       37.00       62.00     14.37 o 
  -1  11  14        3.53        4.22     19.18 o 
   0  11  14      142.23      150.81     14.06 o 
   1  11  14      633.79      728.96     29.70 o 
   2  11  14       60.94       54.68     12.53 o 
   3  11  14       53.32       53.55     10.51 o 
   4  11  14       32.36       27.54     15.23 o 
   5  11  14       32.53       28.76     13.49 o 
   6  11  14      406.70      485.74     38.56 o 
  -9  12  14       16.06        9.78     14.20 o 
  -8  12  14       47.03       57.93     15.81 o 
  -7  12  14       95.96      101.30     24.31 o 
  -6  12  14       61.76       52.02     15.28 o 
  -5  12  14      743.16      782.32     34.72 o 
  -4  12  14       18.27       18.14     14.10 o 
  -3  12  14       88.49      101.67     16.54 o 
  -2  12  14      442.02      419.57     60.95 o 
  -1  12  14      119.59      154.32     18.16 o 
   0  12  14      355.55      402.61     25.31 o 
   1  12  14       54.60       62.06     21.26 o 
   2  12  14      614.79      645.98     25.77 o 
   3  12  14       52.02       52.55     16.52 o 
   4  12  14        6.12       10.50     12.91 o 
   5  12  14       15.21       14.69     13.15 o 
  -8  13  14      506.07      582.92     55.08 o 
  -7  13  14      117.30      137.74     18.50 o 
  -6  13  14       57.14       78.44     22.08 o 
  -5  13  14       19.53       36.34     21.03 o 
  -4  13  14        2.46      -19.14     12.76 o 
  -3  13  14       84.87       82.79     15.98 o 
  -2  13  14       17.57       24.50     14.02 o 
  -1  13  14       35.36       46.08     15.81 o 
   0  13  14       69.16       92.45     16.30 o 
   1  13  14      191.10      206.98     17.82 o 
   2  13  14      372.13      421.65     46.08 o 
   3  13  14       54.51       39.53     12.73 o 
   4  13  14        8.34      -10.84     12.50 o 
  -7  14  14        0.36       -4.81     14.03 o 
  -6  14  14       23.15       10.92     15.11 o 
  -5  14  14        1.33      -16.48     18.58 o 
  -4  14  14      487.63      465.78     62.29 o 
  -3  14  14        0.17      -18.03     12.02 o 
  -2  14  14       40.94       18.07     15.07 o 
  -1  14  14       25.27       12.86     14.07 o 
   0  14  14      202.17      191.92     39.91 o 
   1  14  14        9.67        8.29     13.65 o 
   2  14  14        8.15       17.94     20.51 o 
   3  14  14      144.21      125.12     18.60 o 
  -6  15  14       36.98       34.54     16.24 o 
  -5  15  14       87.99      103.48     18.92 o 
  -4  15  14       58.28       83.24     18.08 o 
  -3  15  14       18.95        4.20     15.11 o 
  -2  15  14      147.48      202.94     34.56 o 
  -1  15  14      176.98      167.75     20.14 o 
   0  15  14       23.09        4.81     14.79 o 
   1  15  14       30.91       35.83     22.74 o 
   2  15  14        0.04       -0.74     22.15 o 
  -3  16  14      582.25      596.27     33.15 o 
  -2  16  14      198.18      265.32     23.81 o 
  -1  16  14       35.92       52.19     17.04 o 
 -11   0  15      452.75      463.65     26.53 o 
  -9   0  15     1064.23     1054.48     75.89 o 
  -7   0  15       36.21       29.29     16.95 o 
  -5   0  15      116.90      103.32     19.33 o 
  -3   0  15      288.60      287.36     15.92 o 
  -1   0  15      380.31      342.27     30.99 o 
   1   0  15        5.50       11.50     10.03 o 
   3   0  15     1049.65     1073.56     37.52 o 
   5   0  15      268.02      217.93     27.06 o 
   7   0  15       65.81       55.30     22.74 o 
 -12   1  15        0.28       -3.36      9.02 o 
 -11   1  15       64.12       61.65     10.73 o 
 -10   1  15       57.12       70.34     10.29 o 
  -9   1  15       26.00       23.65      9.01 o 
  -8   1  15       74.80       71.36     15.28 o 
  -7   1  15      300.09      236.35     20.59 o 
  -6   1  15       26.26       27.26     12.64 o 
  -5   1  15      289.72      257.72     18.53 o 
  -4   1  15        5.19       14.99     10.80 o 
  -3   1  15       25.57       19.06      7.97 o 
  -2   1  15        6.43       -1.17      5.86 o 
  -1   1  15     1317.47     1243.78     39.44 o 
   0   1  15        1.55       -9.39      6.26 o 
   1   1  15      189.18      233.49     11.46 o 
   2   1  15       74.12      105.72      9.48 o 
   3   1  15        4.31        9.88      7.61 o 
   4   1  15       87.67       89.84     23.26 o 
   5   1  15        1.55        0.15     11.77 o 
   6   1  15      253.42      228.04     29.14 o 
   7   1  15       40.83       56.49     23.34 o 
   8   1  15       30.94       40.29     23.79 o 
 -12   2  15       31.75       39.41     12.36 o 
 -11   2  15      248.96      263.44     14.93 o 
 -10   2  15      691.57      702.67     31.88 o 
  -9   2  15      158.82      160.60     12.27 o 
  -8   2  15        3.69       -4.68      8.83 o 
  -7   2  15        1.45       -9.14     10.05 o 
  -6   2  15      143.29      176.19     33.30 o 
  -5   2  15       71.42       47.30     12.66 o 
  -4   2  15      100.76       99.09     10.32 o 
  -3   2  15       15.94        2.13      8.15 o 
  -2   2  15       18.88        2.10      8.18 o 
  -1   2  15      873.84      843.09     26.33 o 
   0   2  15        5.26       -3.28      7.94 o 
   1   2  15       39.06       26.15      9.01 o 
   2   2  15      488.33      460.54     19.24 o 
   3   2  15       69.83       92.26     11.29 o 
   4   2  15      364.74      309.80     30.18 o 
   5   2  15        8.60       12.04     18.73 o 
   6   2  15       35.72       52.03     20.81 o 
   7   2  15       18.89        2.68     20.81 o 
   8   2  15        8.23      -17.99     20.81 o 
 -12   3  15      530.11      555.39     22.91 o 
 -11   3  15        2.61       -3.93      8.73 o 
 -10   3  15        2.09       11.39      9.02 o 
  -9   3  15      244.67      252.04     15.78 o 
  -8   3  15       77.59       47.40     10.74 o 
  -7   3  15        3.35       -0.55      9.01 o 
  -6   3  15      202.44      232.95     18.20 o 
  -5   3  15     1224.34     1129.38     44.82 o 
  -4   3  15        5.87        7.70     10.74 o 
  -3   3  15       19.53       13.16      8.92 o 
  -2   3  15      200.16      189.72     13.24 o 
  -1   3  15     1089.61     1089.79     30.49 o 
   0   3  15        0.02       -9.11      7.69 o 
   1   3  15      597.50      610.60     22.45 o 
   2   3  15      897.77      831.30     26.63 o 
   3   3  15        0.64        7.10      8.78 o 
   4   3  15      394.52      394.98     33.75 o 
   5   3  15      466.25      555.68     41.62 o 
   6   3  15      403.45      341.61     33.15 o 
   7   3  15        8.75      -10.26     19.18 o 
   8   3  15        7.71       -1.49     20.37 o 
 -12   4  15        3.58       18.16      9.84 o 
 -11   4  15        4.62        8.24      9.18 o 
 -10   4  15      441.41      456.94     18.48 o 
  -9   4  15      438.73      434.00     29.59 o 
  -8   4  15      421.62      438.59     32.89 o 
  -7   4  15        0.15        2.35      8.95 o 
  -6   4  15      827.87      802.73     32.20 o 
  -5   4  15        6.48        0.63     11.21 o 
  -4   4  15       61.58       34.08     12.71 o 
  -3   4  15      245.52      258.77     35.31 o 
  -2   4  15      913.58      892.32     27.22 o 
  -1   4  15      383.72      304.07     15.95 o 
   0   4  15       28.48       24.34      9.27 o 
   1   4  15       27.91       37.15      9.66 o 
   2   4  15       66.19       57.14     10.53 o 
   3   4  15      190.70      172.49     13.98 o 
   4   4  15       87.26       78.64     21.85 o 
   5   4  15      218.07      243.95     28.54 o 
   6   4  15       79.07       53.81     23.49 o 
   7   4  15        5.67      -30.86     32.78 o 
 -12   5  15        3.98        3.35     10.90 o 
 -11   5  15      212.77      225.09     24.49 o 
 -10   5  15      174.62      168.89     12.94 o 
  -9   5  15        3.80        9.35      9.80 o 
  -8   5  15       16.13       18.10      9.72 o 
  -7   5  15      347.93      329.16     16.88 o 
  -6   5  15       16.45        0.59      8.94 o 
  -5   5  15      210.12      151.67     16.22 o 
  -4   5  15       13.50      -16.34     11.74 o 
  -3   5  15      510.26      464.96     45.04 o 
  -2   5  15     2463.17     2563.08     91.13 o 
  -1   5  15       49.71       52.09     10.23 o 
   0   5  15      283.81      217.21     14.58 o 
   1   5  15       15.86        8.35      9.85 o 
   2   5  15      300.22      304.31     20.40 o 
   3   5  15       20.58       29.76     17.62 o 
   4   5  15       12.03       -8.62     17.69 o 
   5   5  15        0.17      -11.79     14.22 o 
   6   5  15      381.34      400.88     30.03 o 
   7   5  15       38.48       11.56     16.96 o 
 -11   6  15      146.54      124.81     12.38 o 
 -10   6  15       65.26       84.76     10.87 o 
  -9   6  15      237.24      240.48     20.56 o 
  -8   6  15       24.69       30.88     10.80 o 
  -7   6  15      393.47      400.27     20.06 o 
  -6   6  15      589.23      562.09     26.10 o 
  -5   6  15      116.35      125.44     11.92 o 
  -4   6  15     1244.64     1184.51     40.57 o 
  -3   6  15        0.06      -14.42     10.67 o 
  -2   6  15       29.47       13.89     19.70 o 
  -1   6  15      745.20      738.07     57.38 o 
   0   6  15      332.24      348.80     17.66 o 
   1   6  15      501.33      446.96     20.47 o 
   2   6  15       43.81       52.25     10.62 o 
   3   6  15        0.28       -3.68     11.98 o 
   4   6  15       24.87       31.13     14.93 o 
   5   6  15      288.24      288.91     23.77 o 
   6   6  15      349.01      364.12     67.94 o 
   7   6  15       24.53       -8.07     16.68 o 
 -11   7  15        2.32       11.32     11.28 o 
 -10   7  15        1.54        3.43     12.41 o 
  -9   7  15      294.78      295.02     21.37 o 
  -8   7  15        0.02        0.71     10.88 o 
  -7   7  15       29.36       42.44     27.65 o 
  -6   7  15       54.47       38.67     13.71 o 
  -5   7  15      616.17      607.96     29.12 o 
  -4   7  15       19.81       -1.66     11.34 o 
  -3   7  15      115.65      129.21     22.89 o 
  -2   7  15       83.83       90.82     15.24 o 
  -1   7  15      198.73      202.50     18.83 o 
   0   7  15       33.97       57.96     13.23 o 
   1   7  15      178.43      180.44     16.47 o 
   2   7  15      170.73      164.60     15.65 o 
   3   7  15       30.70       44.58     12.06 o 
   4   7  15       30.76       25.19     14.97 o 
   5   7  15       81.71       80.95     17.71 o 
   6   7  15        1.10       -5.75     15.30 o 
   7   7  15      314.70      300.75     29.36 o 
 -11   8  15        0.74       -6.94     11.10 o 
 -10   8  15       47.53       73.69     18.51 o 
  -9   8  15       18.36        5.89     12.82 o 
  -8   8  15       14.18        5.56     12.50 o 
  -7   8  15       53.64       57.94     13.88 o 
  -6   8  15      108.61      113.55     26.46 o 
  -5   8  15       10.19       -5.37     12.07 o 
  -4   8  15       32.71       49.80     13.67 o 
  -3   8  15      117.57      113.74     29.06 o 
  -2   8  15      291.26      274.37     21.56 o 
  -1   8  15       98.10      103.84     22.60 o 
   0   8  15      172.91      171.03     17.43 o 
   1   8  15      258.59      224.72     15.62 o 
   2   8  15       61.84       45.90     10.19 o 
   3   8  15       54.05       99.67     22.48 o 
   4   8  15        0.05       -3.44     13.77 o 
   5   8  15        0.23      -21.34     14.23 o 
   6   8  15       46.99       31.46     17.34 o 
 -10   9  15       30.12       52.37     15.19 o 
  -9   9  15      117.85      120.67     21.18 o 
  -8   9  15      125.67      114.76     17.15 o 
  -7   9  15       35.02       47.05     13.82 o 
  -6   9  15       20.58       22.95     13.39 o 
  -5   9  15      546.32      500.15     27.43 o 
  -4   9  15       19.46        4.18     12.23 o 
  -3   9  15       94.78      105.95     16.50 o 
  -2   9  15     1042.20     1046.01     39.73 o 
  -1   9  15       76.31      117.41     42.37 o 
   0   9  15      190.67      207.53     18.97 o 
   1   9  15       29.81       45.17     14.11 o 
   2   9  15       21.15        3.34      9.19 o 
   3   9  15      138.82      134.51     14.63 o 
   4   9  15       13.08       14.87     15.14 o 
   5   9  15       23.57       11.19     15.40 o 
   6   9  15      178.87      155.71     23.93 o 
 -10  10  15        1.44        1.37     12.80 o 
  -9  10  15        7.37        4.36     15.16 o 
  -8  10  15      132.76      144.01     27.87 o 
  -7  10  15        2.17       -6.37     12.55 o 
  -6  10  15        0.36      -10.71     11.93 o 
  -5  10  15      145.98      125.18     17.82 o 
  -4  10  15       42.91       26.86     13.03 o 
  -3  10  15      193.72      205.96     19.30 o 
  -2  10  15       21.99       22.86     13.24 o 
  -1  10  15      101.42       85.05     15.92 o 
   0  10  15      122.38      133.48     20.51 o 
   1  10  15      182.65      164.55     14.73 o 
   2  10  15      167.19      146.20     15.11 o 
   3  10  15       41.25       53.68     15.56 o 
   4  10  15       25.83       31.57     17.28 o 
   5  10  15      263.99      298.34     26.38 o 
  -9  11  15       17.20       11.72     29.43 o 
  -8  11  15        0.33      -18.80     13.02 o 
  -7  11  15        5.50       -2.06     13.34 o 
  -6  11  15      682.98      767.28     35.37 o 
  -5  11  15       28.44       29.97     14.72 o 
  -4  11  15      116.50      138.63     20.37 o 
  -3  11  15        0.96       -4.65     15.31 o 
  -2  11  15       16.31      -17.50     11.67 o 
  -1  11  15      231.85      257.43     31.07 o 
   0  11  15       92.09       89.86     18.28 o 
   1  11  15      215.97      225.60     16.31 o 
   2  11  15       57.80       82.56     12.79 o 
   3  11  15      196.43      194.91     15.90 o 
   4  11  15      379.38      421.67     25.81 o 
   5  11  15      211.69      279.39     21.02 o 
  -8  12  15        4.81        3.58     14.71 o 
  -7  12  15      168.86      236.92     22.69 o 
  -6  12  15       73.67       74.18     17.10 o 
  -5  12  15      155.77      128.40     20.14 o 
  -4  12  15        0.09       -3.22     12.67 o 
  -3  12  15      423.07      439.74     35.38 o 
  -2  12  15       88.84      127.28     17.97 o 
  -1  12  15      605.90      793.14     65.04 o 
   0  12  15        0.35        3.87     13.56 o 
   1  12  15        5.38       -2.24     11.21 o 
   2  12  15       81.95       77.90     16.75 o 
   3  12  15       26.01       12.74     14.11 o 
   4  12  15       44.82       27.11     13.91 o 
  -7  13  15      106.28      121.66     23.79 o 
  -6  13  15        5.77        4.94     14.72 o 
  -5  13  15      268.67      216.81     21.46 o 
  -4  13  15      126.48      145.40     18.86 o 
  -3  13  15        3.25       15.16     13.66 o 
  -2  13  15      354.28      394.41     31.59 o 
  -1  13  15      131.96      177.33     20.22 o 
   0  13  15      288.46      276.50     23.64 o 
   1  13  15        9.24       17.97     15.00 o 
   2  13  15       36.41       37.84     16.07 o 
   3  13  15       19.86      -10.26     21.56 o 
  -6  14  15        0.21        0.21     23.26 o 
  -5  14  15       83.52       92.15     18.38 o 
  -4  14  15        0.16        0.74     19.47 o 
  -3  14  15       57.94       69.72     16.82 o 
  -2  14  15       17.11       18.06     15.58 o 
  -1  14  15       88.02      126.86     24.23 o 
   0  14  15       12.38       26.78     15.86 o 
   1  14  15       21.01       22.30     21.85 o 
  -3  15  15        0.12      -19.90     13.27 o 
  -2  15  15       96.07      105.09     19.45 o 
  -1  15  15      330.23      368.89     28.24 o 
 -12   0  16     1325.06     1408.18     53.52 o 
 -10   0  16        3.22       10.19     12.49 o 
  -8   0  16       12.60       19.77     17.69 o 
  -6   0  16       30.11        5.80     16.80 o 
  -4   0  16      877.92      836.04     46.38 o 
  -2   0  16      262.83      254.35     26.46 o 
   0   0  16       12.15        9.85     10.75 o 
   2   0  16      223.70      200.69     17.22 o 
   4   0  16       47.99       44.75     19.33 o 
   6   0  16      496.39      641.16     46.98 o 
 -12   1  16        0.18        6.34      9.70 o 
 -11   1  16       14.59        6.56     10.79 o 
 -10   1  16        0.34       -9.52     10.88 o 
  -9   1  16      130.56      125.76     11.76 o 
  -8   1  16       60.77       58.44     13.25 o 
  -7   1  16      254.73      264.51     19.60 o 
  -6   1  16      354.58      354.80     21.92 o 
  -5   1  16      789.02      777.30     76.48 o 
  -4   1  16      370.64      358.38     34.41 o 
  -3   1  16      261.21      263.01     19.39 o 
  -2   1  16      975.37     1077.15     37.94 o 
  -1   1  16        1.97       13.09      7.31 o 
   0   1  16      890.91      876.48     33.39 o 
   1   1  16      234.83      221.25     12.14 o 
   2   1  16        0.57        0.93     10.17 o 
   3   1  16       44.78       43.93     10.62 o 
   4   1  16      180.06      197.86     18.44 o 
   5   1  16       46.12       86.96     22.30 o 
   6   1  16        0.49        4.46     20.07 o 
   7   1  16      246.77      246.77     33.15 o 
 -11   2  16       50.27       40.27     13.96 o 
 -10   2  16       31.14       36.39      9.98 o 
  -9   2  16       64.69       68.51     15.20 o 
  -8   2  16       17.39       11.01     10.21 o 
  -7   2  16      443.74      420.85     27.28 o 
  -6   2  16      123.67      137.04     16.65 o 
  -5   2  16       34.62       24.45     17.84 o 
  -4   2  16      593.20      611.71     28.63 o 
  -3   2  16       54.01       67.64     10.45 o 
  -2   2  16        1.10        6.53      8.82 o 
  -1   2  16     1363.42     1316.71     34.76 o 
   0   2  16      149.84      152.08     16.08 o 
   1   2  16      566.56      527.53     21.42 o 
   2   2  16       53.62       49.05     10.59 o 
   3   2  16      279.90      273.43     20.59 o 
   4   2  16      174.56      200.54     26.46 o 
   5   2  16       59.89       52.77     21.85 o 
   6   2  16      146.34      207.97     28.99 o 
   7   2  16      231.37      307.57     35.53 o 
 -11   3  16        2.50        9.39      9.45 o 
 -10   3  16      126.07      108.48     12.81 o 
  -9   3  16        0.52       11.34     10.38 o 
  -8   3  16        0.83        2.47      9.50 o 
  -7   3  16      247.27      232.66     15.96 o 
  -6   3  16        4.58      -11.76     13.23 o 
  -5   3  16       82.44       74.04     14.66 o 
  -4   3  16        4.02       -4.33     10.96 o 
  -3   3  16       95.86       94.90     11.20 o 
  -2   3  16      117.70      126.04     12.15 o 
  -1   3  16      863.21      764.04     25.81 o 
   0   3  16      578.75      595.90     23.15 o 
   1   3  16       93.27      126.13     12.54 o 
   2   3  16        8.92       -2.56      9.43 o 
   3   3  16       36.53       21.22     12.14 o 
   4   3  16       49.25       68.38     21.70 o 
   5   3  16      108.16       81.91     23.49 o 
   6   3  16        0.26       17.10     21.70 o 
   7   3  16        0.79        3.27     20.66 o 
 -11   4  16      203.61      200.69     16.14 o 
 -10   4  16       13.44       10.71      9.47 o 
  -9   4  16       31.74       25.95     10.25 o 
  -8   4  16      137.22      115.96     12.98 o 
  -7   4  16       53.76       42.45     10.88 o 
  -6   4  16     1045.23      994.33     38.05 o 
  -5   4  16     1028.07      949.22     73.29 o 
  -4   4  16      139.41      149.41     16.50 o 
  -3   4  16      127.38      146.98     12.93 o 
  -2   4  16      373.64      371.24     18.22 o 
  -1   4  16       99.80       76.51     11.80 o 
   0   4  16       73.37       63.70     15.93 o 
   1   4  16      194.81      186.87     14.39 o 
   2   4  16      132.29      101.17     12.42 o 
   3   4  16      435.71      398.20     23.97 o 
   4   4  16       47.75       47.72     20.66 o 
   5   4  16       15.35        9.81     20.37 o 
   6   4  16        8.70       27.35     21.85 o 
 -11   5  16       46.06       37.67     10.51 o 
 -10   5  16       12.33       18.58      9.68 o 
  -9   5  16        0.12       11.73     10.02 o 
  -8   5  16      256.67      283.65     35.88 o 
  -7   5  16        0.63      -13.11      8.74 o 
  -6   5  16       67.43       47.33     10.78 o 
  -5   5  16       38.26       57.72     17.24 o 
  -4   5  16       73.83       54.73     13.71 o 
  -3   5  16        8.84        9.94     11.74 o 
  -2   5  16        0.67        9.73     11.41 o 
  -1   5  16      704.84      698.09     25.68 o 
   0   5  16      122.98      121.60     12.86 o 
   1   5  16        8.33      -11.95      8.89 o 
   2   5  16        0.05      -13.91      9.29 o 
   3   5  16      115.73      122.43     16.86 o 
   4   5  16        8.24       17.24     20.37 o 
   5   5  16       54.87       36.87     22.15 o 
   6   5  16       27.31      -25.12     19.77 o 
 -11   6  16       16.86       19.77     11.67 o 
 -10   6  16       33.93       36.09     14.33 o 
  -9   6  16       46.27       54.38     21.56 o 
  -8   6  16        5.71       10.01     13.19 o 
  -7   6  16      144.20      138.26     17.40 o 
  -6   6  16       92.35       70.63     15.12 o 
  -5   6  16       36.93       37.41     13.63 o 
  -4   6  16       32.65       19.25     12.30 o 
  -3   6  16        8.48       -4.53     10.80 o 
  -2   6  16       17.43        9.50     11.75 o 
  -1   6  16       15.49        8.41      9.49 o 
   0   6  16       47.55       29.65     11.00 o 
   1   6  16        3.54        1.22     12.34 o 
   2   6  16      589.93      635.18     24.94 o 
   3   6  16     1134.98     1218.51     44.24 o 
   4   6  16      186.04      175.27     28.69 o 
   5   6  16       70.78       80.57     24.97 o 
   6   6  16       11.43      -10.28     18.81 o 
 -10   7  16      308.91      286.92     22.01 o 
  -9   7  16       61.02       75.04     15.29 o 
  -8   7  16     1122.69     1242.62     44.41 o 
  -7   7  16        1.99      -16.87     11.25 o 
  -6   7  16       66.62       57.24     13.98 o 
  -5   7  16       55.07       53.68     15.08 o 
  -4   7  16      400.14      482.30     27.17 o 
  -3   7  16        7.98        2.46     23.26 o 
  -2   7  16      318.22      355.40     22.76 o 
  -1   7  16       59.70       51.40     14.36 o 
   0   7  16      751.54      800.47     27.98 o 
   1   7  16       14.85       16.41     10.68 o 
   2   7  16      310.06      344.96     22.90 o 
   3   7  16        9.62       -1.95     12.96 o 
   4   7  16      674.76      826.98     54.71 o 
   5   7  16       17.63       19.43     17.33 o 
   6   7  16       29.20       13.22     16.89 o 
 -10   8  16       97.31      107.13     17.28 o 
  -9   8  16      202.32      200.75     20.28 o 
  -8   8  16       78.85       71.22     18.81 o 
  -7   8  16      104.15      102.06     16.45 o 
  -6   8  16        0.08      -13.89     12.02 o 
  -5   8  16      260.67      233.73     25.87 o 
  -4   8  16      157.27      171.66     25.79 o 
  -3   8  16       28.30       34.90     14.02 o 
  -2   8  16       32.48       33.29     16.50 o 
  -1   8  16      595.22      617.94     54.78 o 
   0   8  16        0.57        5.91     12.11 o 
   1   8  16        0.96       -9.01      9.83 o 
   2   8  16      214.72      251.92     20.55 o 
   3   8  16       61.64       89.64     25.72 o 
   4   8  16       54.05        9.37     16.29 o 
   5   8  16       39.03       61.81     18.49 o 
  -9   9  16        1.14      -17.56     13.34 o 
  -8   9  16       46.68       43.26     14.72 o 
  -7   9  16        6.47        1.86     12.61 o 
  -6   9  16        6.06        6.31     12.83 o 
  -5   9  16      354.55      325.21     23.29 o 
  -4   9  16       18.56       16.60     13.76 o 
  -3   9  16      182.13      197.40     29.95 o 
  -2   9  16        0.46        6.45     12.57 o 
  -1   9  16      155.77      152.41     22.00 o 
   0   9  16      193.04      226.15     20.70 o 
   1   9  16       70.97       70.69     12.99 o 
   2   9  16      599.83      636.65     32.27 o 
   3   9  16       30.82        2.85     18.73 o 
   4   9  16        0.05      -17.44     16.05 o 
   5   9  16       80.46       84.18     36.27 o 
  -9  10  16        5.65        0.65     13.54 o 
  -8  10  16      134.79      114.57     28.62 o 
  -7  10  16        1.55       -2.00     13.65 o 
  -6  10  16      149.18      151.97     19.05 o 
  -5  10  16      367.53      388.05     29.81 o 
  -4  10  16       20.53       19.82     13.60 o 
  -3  10  16      118.02      118.18     18.03 o 
  -2  10  16        4.56       -3.89     12.81 o 
  -1  10  16      490.38      558.17     29.60 o 
   0  10  16      113.28      109.84     26.46 o 
   1  10  16      146.10      151.49     18.87 o 
   2  10  16      417.19      490.55     44.71 o 
   3  10  16      104.11      128.49     34.71 o 
   4  10  16      583.87      707.33     36.63 o 
  -8  11  16      131.64      163.30     20.34 o 
  -7  11  16      228.34      293.63     23.44 o 
  -6  11  16        0.05       -1.13     22.37 o 
  -5  11  16        0.19        4.75     14.45 o 
  -4  11  16      458.16      472.58     28.59 o 
  -3  11  16       10.81        5.82     15.46 o 
  -2  11  16        0.08       -3.21     13.13 o 
  -1  11  16      145.80      163.63     19.39 o 
   0  11  16       67.81       53.90     15.29 o 
   1  11  16      105.05       95.24     18.43 o 
   2  11  16       19.06       -1.71     12.79 o 
   3  11  16       55.57       36.33     26.68 o 
  -7  12  16      324.23      344.09     39.91 o 
  -6  12  16        0.19       -9.29     13.45 o 
  -5  12  16       13.72       -0.56     13.67 o 
  -4  12  16       33.81       35.35     15.83 o 
  -3  12  16       17.58       30.57     14.80 o 
  -2  12  16       50.09       30.30     15.18 o 
  -1  12  16      293.56      268.38     23.05 o 
   0  12  16      103.83      108.83     25.49 o 
   1  12  16       44.23       46.53     21.85 o 
   2  12  16      167.71      160.51     20.07 o 
  -5  13  16      463.76      574.42     38.43 o 
  -4  13  16       41.34       46.57     17.44 o 
  -3  13  16      321.20      318.99     24.80 o 
  -2  13  16      246.36      265.47     23.62 o 
  -1  13  16        0.68       -8.16     13.73 o 
   0  13  16      208.71      264.96     23.79 o 
   1  13  16      184.50      222.84     32.26 o 
 -11   0  17       31.39       18.34     21.93 o 
  -9   0  17      107.07       96.30     16.69 o 
  -7   0  17     2318.81     2340.74     94.69 o 
  -5   0  17       28.40       33.60     19.47 o 
  -3   0  17        1.20        8.47     17.84 o 
  -1   0  17       22.58       34.64     17.99 o 
   1   0  17      108.71       91.53     14.33 o 
   3   0  17     1855.12     2061.72     87.56 o 
   5   0  17      116.23      188.20     27.80 o 
 -11   1  17       17.33       19.21     10.36 o 
 -10   1  17        4.47      -13.50      9.00 o 
  -9   1  17        4.62        9.00      9.61 o 
  -8   1  17       65.05       85.45     15.77 o 
  -7   1  17        7.66       12.05     12.56 o 
  -6   1  17       27.07       21.55     12.98 o 
  -5   1  17      753.60      776.24     73.21 o 
  -4   1  17       58.01       55.83     14.40 o 
  -3   1  17      217.11      225.35     21.93 o 
  -2   1  17      105.57      112.08     16.65 o 
  -1   1  17      200.70      163.62     17.28 o 
   0   1  17      590.28      541.10     21.73 o 
   1   1  17       99.88      132.81     10.95 o 
   2   1  17      460.47      517.81     19.06 o 
   3   1  17       78.69       77.45     22.89 o 
   4   1  17      324.93      374.17     33.89 o 
   5   1  17      108.39      120.41     26.01 o 
   6   1  17        0.13        8.62     20.96 o 
 -11   2  17       18.21       23.67     10.39 o 
 -10   2  17       38.97       55.66     11.09 o 
  -9   2  17        6.26       10.01     10.69 o 
  -8   2  17        0.03       -5.44      9.73 o 
  -7   2  17        5.97       11.59     12.63 o 
  -6   2  17       62.79       67.70     14.50 o 
  -5   2  17      118.92      109.42     16.70 o 
  -4   2  17        3.58       -3.87     21.70 o 
  -3   2  17      366.92      357.08     26.76 o 
  -2   2  17       46.05       35.43     13.35 o 
  -1   2  17       30.01       35.82     10.63 o 
   0   2  17       49.02       92.57     11.49 o 
   1   2  17      174.06      146.32     13.55 o 
   2   2  17      380.32      366.91     18.56 o 
   3   2  17        0.10       -2.23     17.54 o 
   4   2  17      245.40      337.30     33.15 o 
   5   2  17       50.78       57.83     23.19 o 
   6   2  17        0.11        5.65     21.26 o 
 -11   3  17       71.95       91.22     12.51 o 
 -10   3  17       14.01       19.61     10.08 o 
  -9   3  17       95.85      121.77     13.90 o 
  -8   3  17      620.45      673.23     25.86 o 
  -7   3  17      499.31      508.52     29.14 o 
  -6   3  17      265.15      246.95     20.37 o 
  -5   3  17      308.54      314.94     38.35 o 
  -4   3  17      169.67      136.04     17.03 o 
  -3   3  17      131.35      141.49     16.98 o 
  -2   3  17      334.45      384.35     27.03 o 
  -1   3  17       73.81       63.15     11.13 o 
   0   3  17       24.56       40.35     10.95 o 
   1   3  17       34.77       59.29     11.60 o 
   2   3  17        7.60       11.84     10.09 o 
   3   3  17       12.60        6.84     18.43 o 
   4   3  17       42.98       54.85     22.45 o 
   5   3  17      261.55      292.70     33.30 o 
 -10   4  17       41.60       18.71     10.22 o 
  -9   4  17       42.89       61.77     12.67 o 
  -8   4  17       22.93       37.79     14.78 o 
  -7   4  17       12.84       13.40     10.68 o 
  -6   4  17       19.81       39.47     14.30 o 
  -5   4  17        1.60       12.50     11.98 o 
  -4   4  17       19.04       21.01     12.87 o 
  -3   4  17       74.28       75.54     14.86 o 
  -2   4  17        1.49        2.13      9.74 o 
  -1   4  17        0.37        3.65     11.20 o 
   0   4  17        8.41        9.56      9.95 o 
   1   4  17        1.53       -0.38     12.95 o 
   2   4  17      361.85      377.39     19.41 o 
   3   4  17      135.95      132.90     24.53 o 
   4   4  17      366.33      405.68     36.87 o 
   5   4  17        0.09      -18.73     19.62 o 
 -10   5  17        6.64       15.22     13.82 o 
  -9   5  17       81.09       72.22     15.53 o 
  -8   5  17      165.35      157.47     18.14 o 
  -7   5  17       44.36       49.05     14.98 o 
  -6   5  17       99.24      112.48     16.65 o 
  -5   5  17       18.92       19.03     13.39 o 
  -4   5  17        0.01        9.57     12.64 o 
  -3   5  17        6.87      -12.52      9.43 o 
  -2   5  17      478.46      491.25     21.64 o 
  -1   5  17      116.42       97.40     12.55 o 
   0   5  17      174.14      231.96     19.29 o 
   1   5  17      222.48      219.12     16.33 o 
   2   5  17       42.27       64.00     21.33 o 
   3   5  17       83.81      105.84     24.38 o 
   4   5  17       22.44       13.68     21.70 o 
   5   5  17        2.58        4.61     20.51 o 
 -10   6  17        2.32        6.75     14.17 o 
  -9   6  17        6.47       -4.47     12.57 o 
  -8   6  17        0.15        2.71     13.38 o 
  -7   6  17      206.57      210.36     20.60 o 
  -6   6  17        5.90        6.42     13.35 o 
  -5   6  17      750.39      765.49     44.52 o 
  -4   6  17      147.29      148.50     17.47 o 
  -3   6  17       95.78      105.85     26.01 o 
  -2   6  17       17.24        2.05     10.19 o 
  -1   6  17        5.14       -4.74      9.59 o 
   0   6  17     1084.29     1099.82     39.58 o 
   1   6  17        5.22      -11.33     10.77 o 
   2   6  17       20.51       32.36     14.34 o 
   3   6  17      221.91      219.42     30.03 o 
   4   6  17      488.11      508.70     43.85 o 
   5   6  17      116.77      180.47     30.77 o 
  -9   7  17        0.90       11.99     31.29 o 
  -8   7  17        0.32       -0.71     15.76 o 
  -7   7  17      259.11      211.65     21.12 o 
  -6   7  17       22.25       25.88     14.92 o 
  -5   7  17      206.25      212.81     21.17 o 
  -4   7  17      133.43      151.73     18.96 o 
  -3   7  17      741.10      719.96     33.30 o 
  -2   7  17       46.08       84.75     20.14 o 
  -1   7  17       99.17      110.24     13.75 o 
   0   7  17        2.24       -8.61     10.11 o 
   1   7  17        2.05       -5.03     13.55 o 
   2   7  17        4.19        2.31     12.88 o 
   3   7  17       78.17       66.90     24.97 o 
   4   7  17        3.73      -13.08     20.66 o 
  -9   8  17       12.29      -13.38     25.12 o 
  -8   8  17        1.81      -17.29     13.45 o 
  -7   8  17       90.26       99.02     30.70 o 
  -6   8  17       61.85       53.49     15.88 o 
  -5   8  17      139.98      134.06     17.96 o 
  -4   8  17     1303.56     1264.18     45.46 o 
  -3   8  17        9.63       -1.04     13.60 o 
  -2   8  17       33.99       41.67     14.83 o 
  -1   8  17       23.20        9.49     13.03 o 
   0   8  17      381.20      372.66     21.61 o 
   1   8  17      131.15      122.63     14.19 o 
   2   8  17      101.04      108.52     25.57 o 
   3   8  17       19.71       18.14     23.49 o 
   4   8  17        3.08        7.88     23.64 o 
  -8   9  17      117.68      125.92     18.86 o 
  -7   9  17       11.49      -11.73     13.89 o 
  -6   9  17       95.94       79.47     16.62 o 
  -5   9  17      124.11      129.73     19.62 o 
  -4   9  17        4.56        4.19     13.73 o 
  -3   9  17      112.07      138.36     18.38 o 
  -2   9  17      460.84      480.52     27.59 o 
  -1   9  17      169.71      189.21     28.91 o 
   0   9  17      119.97      130.08     15.31 o 
   1   9  17      174.75      151.09     15.61 o 
   2   9  17      128.18      163.90     20.48 o 
   3   9  17       16.14        4.61     24.38 o 
  -7  10  17       43.53       25.50     15.87 o 
  -6  10  17       59.80       47.90     16.45 o 
  -5  10  17        4.48       13.12     21.11 o 
  -4  10  17      148.01      169.32     24.38 o 
  -3  10  17       92.83      143.85     26.91 o 
  -2  10  17       17.35       31.13     14.37 o 
  -1  10  17      150.14      145.02     21.48 o 
   0  10  17      106.22       87.83     17.38 o 
   1  10  17       29.74       15.37     15.49 o 
   2  10  17      445.26      468.94     28.99 o 
  -6  11  17       38.14       -8.86     14.82 o 
  -5  11  17        5.55       17.46     14.21 o 
  -4  11  17       53.27       64.60     16.92 o 
  -3  11  17       18.38       29.85     15.47 o 
  -2  11  17      324.20      365.73     26.12 o 
  -1  11  17        5.99       -8.61     14.56 o 
   0  11  17      106.64      133.64     19.60 o 
   1  11  17        1.17      -14.60     17.84 o 
  -5  12  17        0.09       -4.53     14.02 o 
  -4  12  17        1.52       -7.16     14.32 o 
  -3  12  17      151.14      161.85     20.93 o 
  -2  12  17      140.91      147.96     35.23 o 
  -1  12  17       21.66       -4.09     15.24 o 
   0  12  17        1.78        4.42     14.62 o 
 -10   0  18      153.78      150.65     19.48 o 
  -8   0  18       35.18       41.18     20.96 o 
  -6   0  18        6.99        0.45     18.58 o 
  -4   0  18        0.55       -5.65     16.65 o 
  -2   0  18       60.85       49.06     20.07 o 
   0   0  18      683.03      685.75     45.79 o 
   2   0  18       36.76       56.94     18.73 o 
   4   0  18       12.16        1.34     18.88 o 
 -10   1  18        3.94        5.19     10.30 o 
  -9   1  18       11.43      -10.80      9.67 o 
  -8   1  18       32.44       49.73     15.45 o 
  -7   1  18        9.04       14.74     12.77 o 
  -6   1  18      946.37      887.55     36.31 o 
  -5   1  18       12.01       15.80     14.12 o 
  -4   1  18      413.92      382.30     23.86 o 
  -3   1  18      115.09      114.19     17.03 o 
  -2   1  18        4.23       20.78     12.77 o 
  -1   1  18      325.33      333.39     22.91 o 
   0   1  18       17.11       20.74     14.13 o 
   1   1  18       10.86       -0.23     14.72 o 
   2   1  18        0.44        4.21     12.46 o 
   3   1  18       15.50      -11.00     19.03 o 
   4   1  18      174.43      222.39     29.58 o 
 -10   2  18       70.51       52.16     11.67 o 
  -9   2  18       62.12       95.78     13.80 o 
  -8   2  18       63.27       76.73     13.47 o 
  -7   2  18        5.36      -14.86     12.16 o 
  -6   2  18      283.40      266.18     21.91 o 
  -5   2  18      227.83      233.32     26.91 o 
  -4   2  18      147.38      141.27     19.70 o 
  -3   2  18      311.63      357.06     36.27 o 
  -2   2  18      139.22      161.74     64.96 o 
  -1   2  18      172.34      163.57     18.14 o 
   0   2  18      208.91      215.49     20.44 o 
   1   2  18      229.47      280.61     17.43 o 
   2   2  18      292.45      354.28     23.57 o 
   3   2  18       14.10       28.84     19.77 o 
   4   2  18        4.33      -14.57     18.88 o 
  -9   3  18       93.84      131.29     32.70 o 
  -8   3  18       10.33        8.05     11.10 o 
  -7   3  18      181.85      174.98     19.91 o 
  -6   3  18       47.43       38.16     14.87 o 
  -5   3  18       51.40       60.44     15.41 o 
  -4   3  18        4.13        1.71     20.07 o 
  -3   3  18        6.10      -18.28     19.92 o 
  -2   3  18      498.63      528.98     48.39 o 
  -1   3  18        6.63       -9.58     12.06 o 
   0   3  18      341.40      332.01     18.67 o 
   1   3  18      410.31      485.18     31.60 o 
   2   3  18       56.24       61.75     22.52 o 
   3   3  18       62.48       99.60     24.97 o 
   4   3  18       16.43       12.93     21.26 o 
  -9   4  18      132.26      149.12     19.12 o 
  -8   4  18       16.96        2.72     10.81 o 
  -7   4  18       24.09       18.22     11.19 o 
  -6   4  18       16.76        9.77     14.30 o 
  -5   4  18       24.95       20.77     14.40 o 
  -4   4  18       11.58        2.93     13.61 o 
  -3   4  18      150.23      148.18     18.27 o 
  -2   4  18       96.56       99.71     16.96 o 
  -1   4  18        1.21        4.81     12.67 o 
   0   4  18        0.05        1.53     12.55 o 
   1   4  18        1.36        5.72     11.93 o 
   2   4  18      600.34      589.70     30.43 o 
   3   4  18       48.55       44.45     21.70 o 
   4   4  18      203.51      228.34     31.07 o 
  -9   5  18       34.14       50.16     16.28 o 
  -8   5  18       41.03       30.92     24.31 o 
  -7   5  18       81.58       97.00     25.27 o 
  -6   5  18      217.44      183.74     19.92 o 
  -5   5  18      136.62      137.52     18.76 o 
  -4   5  18      578.86      555.68     32.85 o 
  -3   5  18      182.81      230.72     20.87 o 
  -2   5  18      111.88      101.82     17.38 o 
  -1   5  18      126.29      174.08     24.14 o 
   0   5  18       37.12       44.43     13.88 o 
   1   5  18      187.00      215.29     16.56 o 
   2   5  18       23.80       18.89     14.24 o 
   3   5  18       13.70        6.24     20.22 o 
   4   5  18       65.78      103.02     25.57 o 
  -8   6  18        0.31       -8.87     17.76 o 
  -7   6  18       73.72       65.29     22.45 o 
  -6   6  18       51.64       51.31     15.68 o 
  -5   6  18        1.31       21.40     14.22 o 
  -4   6  18       13.68        9.56     13.89 o 
  -3   6  18       19.13       32.78     16.35 o 
  -2   6  18       49.85       56.02     12.82 o 
  -1   6  18        3.64      -11.34     10.44 o 
   0   6  18        7.90        1.98     15.50 o 
   1   6  18       57.52       37.82     12.43 o 
   2   6  18       99.14      105.09     18.12 o 
   3   6  18        0.11       -9.96     20.51 o 
  -8   7  18     1025.42     1083.16     43.35 o 
  -7   7  18       95.71      138.94     20.02 o 
  -6   7  18       71.19       56.34     16.71 o 
  -5   7  18       75.41       79.33     16.53 o 
  -4   7  18       11.88       -2.29     15.46 o 
  -3   7  18      394.97      412.79     26.79 o 
  -2   7  18        0.65        7.75     11.16 o 
  -1   7  18      113.77       97.13     13.96 o 
   0   7  18      314.60      381.18     32.94 o 
   1   7  18        4.66       -5.17     12.62 o 
   2   7  18      304.33      350.98     36.12 o 
   3   7  18        3.30       -4.16     21.41 o 
  -7   8  18      346.44      299.37     23.49 o 
  -6   8  18       10.64       23.49     15.43 o 
  -5   8  18        0.03       -8.90     28.69 o 
  -4   8  18        0.66        1.06     13.45 o 
  -3   8  18        7.31       -1.34     13.19 o 
  -2   8  18       78.24       62.99     15.71 o 
  -1   8  18       45.87       36.17     12.73 o 
   0   8  18        0.68       14.76     12.24 o 
   1   8  18        6.72        6.02     15.34 o 
   2   8  18       82.94      172.89     30.62 o 
  -6   9  18       19.42       37.71     15.89 o 
  -5   9  18       45.06       27.53     15.50 o 
  -4   9  18       91.24      107.31     19.03 o 
  -3   9  18      381.64      388.37     26.21 o 
  -2   9  18        8.97        4.31     14.13 o 
  -1   9  18        0.29        1.06     12.93 o 
   0   9  18       16.12       23.03     12.89 o 
   1   9  18      108.84      115.20     19.45 o 
  -5  10  18       14.48       -1.51     15.29 o 
  -4  10  18        5.87      -21.43     14.35 o 
  -3  10  18       15.75       10.17     15.12 o 
  -2  10  18       25.94       28.65     16.03 o 
  -1  10  18      304.22      324.29     26.05 o 
   0  10  18        1.40        2.76     12.98 o 
  -7   0  19       14.47        1.04     20.51 o 
  -5   0  19      143.40      127.25     27.06 o 
  -3   0  19       54.35       78.64     23.49 o 
  -1   0  19      121.87      151.18     26.31 o 
   1   0  19        1.14      -27.20     18.14 o 
  -8   1  19      166.03      174.42     20.76 o 
  -7   1  19      550.75      556.13     55.00 o 
  -6   1  19       60.17       74.04     18.36 o 
  -5   1  19       50.54       29.47     24.97 o 
  -4   1  19       44.43       45.78     15.15 o 
  -3   1  19      120.46      100.85     17.18 o 
  -2   1  19        0.40      -12.21     14.05 o 
  -1   1  19      116.60      123.14     31.07 o 
   0   1  19        1.01       16.83     13.97 o 
   1   1  19      119.44      104.08     17.25 o 
  -8   2  19      163.27      205.64     22.02 o 
  -7   2  19      441.59      477.78     28.96 o 
  -6   2  19      339.86      344.51     25.23 o 
  -5   2  19        0.01      -18.73     12.49 o 
  -4   2  19      110.21       91.08     17.59 o 
  -3   2  19       24.99       25.36     14.25 o 
  -2   2  19       37.38       39.64     17.76 o 
  -1   2  19        0.15        3.18     12.65 o 
   0   2  19       71.42       78.08     17.19 o 
   1   2  19      185.25      224.30     24.60 o 
   3   2  19      660.90      803.49     50.69 o 
  -8   3  19       49.03       32.68     12.93 o 
  -7   3  19        0.10       10.05     14.29 o 
  -6   3  19       49.67       16.31     15.37 o 
  -5   3  19      194.68      185.74     20.48 o 
  -4   3  19       36.00       40.89     15.55 o 
  -3   3  19       77.21       67.09     21.78 o 
  -2   3  19      205.45      230.16     21.39 o 
  -1   3  19       54.12       40.37     15.76 o 
   0   3  19       97.94      109.58     24.16 o 
   1   3  19      629.77      754.52     35.90 o 
  -8   4  19      237.53      252.76     23.65 o 
  -7   4  19      182.18      229.56     47.64 o 
  -6   4  19       42.57       47.98     16.69 o 
  -5   4  19       25.63       12.97     13.94 o 
  -4   4  19       61.09       35.40     27.58 o 
  -3   4  19      110.39      123.11     18.30 o 
  -2   4  19      109.10      113.69     17.82 o 
  -1   4  19      262.47      247.07     33.15 o 
   0   4  19        1.18      -18.71     12.48 o 
   1   4  19       12.68      -24.53     16.35 o 
   2   4  19       79.49      108.97     25.72 o 
  -7   5  19      469.80      479.24     29.25 o 
  -6   5  19       56.77       45.68     17.62 o 
  -5   5  19       76.58       70.26     17.03 o 
  -4   5  19      173.94      167.60     20.44 o 
  -3   5  19       14.52       10.66     14.82 o 
  -2   5  19      239.74      292.78     23.21 o 
  -1   5  19      272.24      315.38     24.43 o 
   0   5  19       91.25       95.25     17.84 o 
   1   5  19        1.76      -19.57     13.05 o 
   2   5  19        3.66      -10.85     18.88 o 
  -7   6  19        4.12        4.19     14.46 o 
  -6   6  19       58.03       38.87     16.64 o 
  -5   6  19      131.35      119.50     18.65 o 
  -4   6  19       18.86       39.99     16.01 o 
  -3   6  19      214.47      272.87     23.45 o 
  -2   6  19        9.03       16.12     14.75 o 
  -1   6  19       95.96      113.03     26.39 o 
   0   6  19      118.26      118.63     21.48 o 
   1   6  19        1.34       -2.37     14.73 o 
  -6   7  19      103.34       89.74     18.41 o 
  -5   7  19        4.33        6.40     14.77 o 
  -4   7  19       56.46       63.11     17.06 o 
  -3   7  19        6.13       14.57     15.58 o 
  -2   7  19        0.37       -9.68     14.09 o 
  -1   7  19      392.06      521.42     85.03 o 
   0   7  19        7.91        4.22     12.32 o 
  -5   8  19       49.31       57.34     38.35 o 
  -4   8  19      414.02      425.85     27.90 o 
  -3   8  19      203.45      234.99     24.83 o 
  -2   8  19        2.51      -19.88     13.25 o 
  -1   8  19       83.12       99.53     18.59 o 
  -6   0  20        7.66       -5.20     20.66 o 
  -4   0  20      191.52      188.35     29.43 o 
  -2   0  20       41.82       49.06     22.74 o 
   0   0  20      129.39      176.46     30.03 o 
  -6   1  20       97.26      105.63     19.47 o 
  -5   1  20       13.30       21.99     14.59 o 
  -4   1  20        8.91        5.20     14.38 o 
  -3   1  20      165.50      157.87     29.51 o 
  -2   1  20        0.64       -8.38     31.22 o 
  -1   1  20      763.86      847.68     52.55 o 
   0   1  20        0.18        4.79     14.40 o 
  -6   2  20        3.27        5.86     14.66 o 
  -5   2  20       10.26       14.87     14.41 o 
  -4   2  20      101.53       96.02     18.51 o 
  -3   2  20      138.91      143.13     20.01 o 
  -2   2  20      239.78      265.20     24.33 o 
  -1   2  20      141.49      177.55     21.86 o 
   0   2  20       90.25       91.56     17.60 o 
  -6   3  20        0.78        3.57     14.37 o 
  -5   3  20      127.92      142.03     32.18 o 
  -4   3  20        0.44       -3.07     17.10 o 
  -3   3  20      160.59      206.21     21.96 o 
  -2   3  20       84.09       82.20     18.55 o 
  -1   3  20       36.58       28.11     16.33 o 
   0   3  20        0.05       20.56     16.28 o 
  -5   4  20       41.39       44.14     17.07 o 
  -4   4  20        2.08        4.57     15.91 o 
  -3   4  20      146.51      150.89     20.88 o 
  -2   4  20      150.15      189.75     32.56 o 
  -1   4  20        2.21        2.70     15.03 o 
  -4   5  20       88.83       73.24     18.28 o 
  -3   5  20       98.78      117.28     19.68 o 
  -2   5  20       56.07       33.72     17.38 o 
                                                 
